# Supplementary material for: Correlation and co-localization of QTL for stomatal density, canopy temperature, and productivity with and without drought stress in Setaria
Source: J Exp Bot. 2021 Apr 24;72(13):5024–37. doi: 10.1093/jxb/erab166 (PMC8219040; doi:10.1093/jxb/erab166)
Supplement: erab166_suppl_suppl_Supplementary_Table_S1 [file erab166_suppl_suppl_supplementary_table_s1.xlsx]

## Sheet: Setaria_2015_stomatal_desnity_g
Genotype	Leaf	Field_of_view	Raw_count	Stomatal_density
B100	1	2	28	43.75
RIL_002	1	2	63	98.4375
RIL_004	1	2	45	70.3125
RIL_005	1	2	40	62.5
RIL_008	1	2	50	78.125
RIL_009	1	2	50	78.125
RIL_010	1	2	53	82.8125
RIL_012	1	2	40	62.5
RIL_013	1	2	33	51.5625
RIL_014	1	2	45	70.3125
RIL_016	1	2	34	53.125
RIL_017	1	2	48	75
RIL_018	1	2	43	67.1875
RIL_020	1	2	57	89.0625
RIL_022	1	2	42	65.625
RIL_024	1	2	48	75
RIL_029	1	2	65	101.562
RIL_030	1	2	47	73.4375
RIL_033	1	2	47	73.4375
RIL_035	1	2	49	76.5625
RIL_036	1	2	41	64.0625
RIL_040	1	2	51	79.6875
RIL_042	1	2	38	59.375
RIL_043	1	2	48	75
RIL_044	1	2	48	75
RIL_045	1	2	42	65.625
RIL_048	1	2	36	56.25
RIL_050	1	2	37	57.8125
RIL_052	1	2	51	79.6875
RIL_053	1	2	59	92.1875
RIL_054	1	2	49	76.5625
RIL_056	1	2	59	92.1875
RIL_057	1	2	46	71.875
RIL_059	1	2	55	85.9375
RIL_062	1	2	36	56.25
RIL_063	1	2	44	68.75
RIL_064	1	2	34	53.125
RIL_066	1	2	36	56.25
RIL_068	1	2	36	56.25
RIL_069	1	2	47	73.4375
RIL_072	1	2	29	45.3125
RIL_073	1	2	56	87.5
RIL_076	1	2	52	81.25
RIL_078	1	2	50	78.125
RIL_079	1	2	44	68.75
RIL_081	1	2	64	100
RIL_082	1	2	36	56.25
RIL_084	1	2	28	43.75
RIL_086	1	2	39	60.9375
RIL_088	1	2	48	75
RIL_089	1	2	50	78.125
RIL_090	1	2	65	101.562
RIL_093	1	2	41	64.0625
RIL_094	1	2	32	50
RIL_096	1	2	37	57.8125
RIL_098	1	2	37	57.8125
RIL_099	1	2	51	79.6875
RIL_100	1	2	36	56.25
RIL_101	1	2	39	60.9375
RIL_102	1	2	41	64.0625
RIL_103	1	2	43	67.1875
RIL_104	1	2	51	79.6875
RIL_105	1	2	39	60.9375
RIL_106	1	2	39	60.9375
RIL_109	1	2	45	70.3125
RIL_111	1	2	46	71.875
RIL_114	1	2	41	64.0625
RIL_116	1	2	39	60.9375
RIL_118	1	2	55	85.9375
RIL_120	1	2	48	75
RIL_121	1	2	45	70.3125
RIL_122	1	2	29	45.3125
RIL_123	1	2	63	98.4375
RIL_125	1	2	32	50
RIL_127	1	2	46	71.875
RIL_131	1	2	48	75
RIL_134	1	2	50	78.125
RIL_137	1	2	55	85.9375
RIL_138	1	2	53	82.8125
RIL_139	1	2	45	70.3125
RIL_140	1	2	60	93.75
RIL_146	1	2	37	57.8125
RIL_148	1	2	40	62.5
RIL_148	1	2	41	64.0625
RIL_150	1	2	46	71.875
RIL_151	1	2	49	76.5625
RIL_153	1	2	44	68.75
RIL_154	1	2	44	68.75
RIL_159	1	2	28	43.75
RIL_160	1	2	43	67.1875
RIL_161	1	2	45	70.3125
RIL_163	1	2	47	73.4375
RIL_166	1	2	40	62.5
RIL_170	1	2	49	76.5625
RIL_174	1	2	31	48.4375
RIL_180	1	2	47	73.4375
RIL_181	1	2	50	78.125
RIL_182	1	2	41	64.0625
RIL_183	1	2	61	95.3125
RIL_186	1	2	49	76.5625
RIL_193	1	2	51	79.6875
RIL_194	1	2	71	110.938
RIL_195	1	2	43	67.1875
RIL_197	1	2	57	89.0625
RIL_200	1	2	37	57.8125
RIL_201	1	2	44	68.75
RIL_202	1	2	59	92.1875
RIL_206	1	2	57	89.0625
RIL_207	1	2	49	76.5625
RIL_208	1	2	72	112.5
RIL_209	1	2	38	59.375
RIL_211	1	2	46	71.875
RIL_213	1	2	66	103.125
RIL_214	1	2	43	67.1875
RIL_215	1	2	39	60.9375
RIL_218	1	2	47	73.4375
RIL_184	1	3	45	70.3125
B100	1	4	42	65.625
RIL_008	1	4	44	68.75
RIL_009	1	4	61	95.3125
RIL_042	1	4	47	73.4375
RIL_043	1	4	53	82.8125
RIL_044	1	4	48	75
RIL_064	1	4	44	68.75
RIL_066	1	4	30	46.875
RIL_068	1	4	44	68.75
RIL_082	1	4	41	64.0625
RIL_084	1	4	36	56.25
RIL_102	1	4	52	81.25
RIL_106	1	4	41	64.0625
RIL_111	1	4	44	68.75
RIL_122	1	4	37	57.8125
RIL_123	1	4	55	85.9375
RIL_125	1	4	35	54.6875
RIL_153	1	4	56	87.5
RIL_154	1	4	50	78.125
RIL_159	1	4	38	59.375
RIL_160	1	4	46	71.875
RIL_161	1	4	47	73.4375
RIL_163	1	4	49	76.5625
RIL_180	1	4	48	75
RIL_181	1	4	64	100
RIL_182	1	4	46	71.875
RIL_193	1	4	67	104.688
RIL_194	1	4	89	139.062
RIL_195	1	4	48	75
RIL_002	1	6	61	95.3125
RIL_004	1	6	42	65.625
RIL_005	1	6	45	70.3125
RIL_010	1	6	55	85.9375
RIL_012	1	6	47	73.4375
RIL_013	1	6	39	60.9375
RIL_014	1	6	38	59.375
RIL_016	1	6	38	59.375
RIL_017	1	6	37	57.8125
RIL_018	1	6	49	76.5625
RIL_020	1	6	47	73.4375
RIL_022	1	6	41	64.0625
RIL_024	1	6	43	67.1875
RIL_029	1	6	58	90.625
RIL_030	1	6	40	62.5
RIL_033	1	6	51	79.6875
RIL_035	1	6	50	78.125
RIL_036	1	6	41	64.0625
RIL_040	1	6	51	79.6875
RIL_045	1	6	49	76.5625
RIL_048	1	6	44	68.75
RIL_050	1	6	39	60.9375
RIL_052	1	6	56	87.5
RIL_053	1	6	63	98.4375
RIL_054	1	6	50	78.125
RIL_056	1	6	54	84.375
RIL_057	1	6	40	62.5
RIL_059	1	6	52	81.25
RIL_062	1	6	42	65.625
RIL_063	1	6	45	70.3125
RIL_069	1	6	41	64.0625
RIL_072	1	6	34	53.125
RIL_073	1	6	58	90.625
RIL_076	1	6	65	101.562
RIL_078	1	6	63	98.4375
RIL_079	1	6	38	59.375
RIL_081	1	6	75	117.188
RIL_086	1	6	41	64.0625
RIL_088	1	6	54	84.375
RIL_089	1	6	49	76.5625
RIL_090	1	6	56	87.5
RIL_093	1	6	48	75
RIL_096	1	6	51	79.6875
RIL_098	1	6	45	70.3125
RIL_099	1	6	44	68.75
RIL_100	1	6	42	65.625
RIL_101	1	6	44	68.75
RIL_103	1	6	41	64.0625
RIL_104	1	6	56	87.5
RIL_105	1	6	43	67.1875
RIL_109	1	6	43	67.1875
RIL_114	1	6	43	67.1875
RIL_116	1	6	41	64.0625
RIL_118	1	6	63	98.4375
RIL_120	1	6	45	70.3125
RIL_121	1	6	43	67.1875
RIL_127	1	6	59	92.1875
RIL_131	1	6	56	87.5
RIL_134	1	6	44	68.75
RIL_137	1	6	57	89.0625
RIL_138	1	6	50	78.125
RIL_139	1	6	53	82.8125
RIL_140	1	6	63	98.4375
RIL_146	1	6	32	50
RIL_147	1	6	41	64.0625
RIL_148	1	6	33	51.5625
RIL_148	1	6	50	78.125
RIL_150	1	6	52	81.25
RIL_151	1	6	39	60.9375
RIL_166	1	6	49	76.5625
RIL_170	1	6	49	76.5625
RIL_174	1	6	36	56.25
RIL_183	1	6	57	89.0625
RIL_184	1	6	54	84.375
RIL_186	1	6	52	81.25
RIL_197	1	6	49	76.5625
RIL_200	1	6	33	51.5625
RIL_201	1	6	31	48.4375
RIL_202	1	6	48	75
RIL_206	1	6	63	98.4375
RIL_207	1	6	45	70.3125
RIL_208	1	6	66	103.125
RIL_209	1	6	36	56.25
RIL_211	1	6	48	75
RIL_213	1	6	60	93.75
RIL_214	1	6	40	62.5
RIL_215	1	6	41	64.0625
RIL_218	1	6	47	73.4375
RIL_159	2	1	36	56.25
B100	2	2	41	64.0625
RIL_002	2	2	62	96.875
RIL_004	2	2	57	89.0625
RIL_005	2	2	45	70.3125
RIL_008	2	2	56	87.5
RIL_009	2	2	40	62.5
RIL_010	2	2	65	101.562
RIL_012	2	2	45	70.3125
RIL_013	2	2	58	90.625
RIL_014	2	2	50	78.125
RIL_016	2	2	42	65.625
RIL_017	2	2	38	59.375
RIL_018	2	2	41	64.0625
RIL_020	2	2	73	114.062
RIL_022	2	2	45	70.3125
RIL_024	2	2	37	57.8125
RIL_029	2	2	65	101.562
RIL_030	2	2	49	76.5625
RIL_033	2	2	51	79.6875
RIL_035	2	2	52	81.25
RIL_036	2	2	47	73.4375
RIL_040	2	2	56	87.5
RIL_042	2	2	36	56.25
RIL_043	2	2	58	90.625
RIL_044	2	2	54	84.375
RIL_045	2	2	58	90.625
RIL_048	2	2	51	79.6875
RIL_050	2	2	54	84.375
RIL_052	2	2	53	82.8125
RIL_053	2	2	65	101.562
RIL_054	2	2	63	98.4375
RIL_056	2	2	40	62.5
RIL_057	2	2	44	68.75
RIL_058	2	2	40	62.5
RIL_059	2	2	44	68.75
RIL_062	2	2	37	57.8125
RIL_063	2	2	34	53.125
RIL_064	2	2	47	73.4375
RIL_066	2	2	43	67.1875
RIL_068	2	2	57	89.0625
RIL_069	2	2	61	95.3125
RIL_072	2	2	49	76.5625
RIL_073	2	2	65	101.562
RIL_076	2	2	59	92.1875
RIL_078	2	2	58	90.625
RIL_079	2	2	46	71.875
RIL_081	2	2	45	70.3125
RIL_082	2	2	41	64.0625
RIL_084	2	2	34	53.125
RIL_086	2	2	40	62.5
RIL_088	2	2	56	87.5
RIL_089	2	2	38	59.375
RIL_090	2	2	67	104.688
RIL_093	2	2	58	90.625
RIL_094	2	2	41	64.0625
RIL_096	2	2	51	79.6875
RIL_098	2	2	49	76.5625
RIL_099	2	2	39	60.9375
RIL_100	2	2	30	46.875
RIL_101	2	2	61	95.3125
RIL_102	2	2	41	64.0625
RIL_103	2	2	30	46.875
RIL_104	2	2	39	60.9375
RIL_105	2	2	45	70.3125
RIL_106	2	2	62	96.875
RIL_109	2	2	47	73.4375
RIL_111	2	2	44	68.75
RIL_114	2	2	57	89.0625
RIL_116	2	2	50	78.125
RIL_118	2	2	47	73.4375
RIL_119	2	2	34	53.125
RIL_120	2	2	50	78.125
RIL_121	2	2	53	82.8125
RIL_122	2	2	47	73.4375
RIL_123	2	2	67	104.688
RIL_125	2	2	32	50
RIL_127	2	2	46	71.875
RIL_131	2	2	48	75
RIL_134	2	2	48	75
RIL_137	2	2	54	84.375
RIL_138	2	2	48	75
RIL_139	2	2	67	104.688
RIL_140	2	2	62	96.875
RIL_146	2	2	47	73.4375
RIL_147	2	2	37	57.8125
RIL_148	2	2	54	84.375
RIL_150	2	2	39	60.9375
RIL_151	2	2	67	104.688
RIL_153	2	2	42	65.625
RIL_154	2	2	44	68.75
RIL_160	2	2	41	64.0625
RIL_161	2	2	43	67.1875
RIL_163	2	2	48	75
RIL_166	2	2	51	79.6875
RIL_170	2	2	47	73.4375
RIL_174	2	2	50	78.125
RIL_180	2	2	47	73.4375
RIL_181	2	2	43	67.1875
RIL_182	2	2	34	53.125
RIL_183	2	2	45	70.3125
RIL_184	2	2	42	65.625
RIL_186	2	2	40	62.5
RIL_193	2	2	49	76.5625
RIL_194	2	2	55	85.9375
RIL_195	2	2	45	70.3125
RIL_197	2	2	70	109.375
RIL_200	2	2	47	73.4375
RIL_201	2	2	44	68.75
RIL_202	2	2	39	60.9375
RIL_206	2	2	48	75
RIL_207	2	2	54	84.375
RIL_208	2	2	55	85.9375
RIL_211	2	2	57	89.0625
RIL_213	2	2	45	70.3125
RIL_214	2	2	47	73.4375
RIL_215	2	2	48	75
RIL_218	2	2	52	81.25
B100	2	6	56	87.5
RIL_002	2	6	69	107.812
RIL_004	2	6	72	112.5
RIL_005	2	6	62	96.875
RIL_008	2	6	59	92.1875
RIL_009	2	6	41	64.0625
RIL_010	2	6	68	106.25
RIL_012	2	6	47	73.4375
RIL_013	2	6	53	82.8125
RIL_014	2	6	70	109.375
RIL_016	2	6	48	75
RIL_017	2	6	57	89.0625
RIL_018	2	6	40	62.5
RIL_020	2	6	68	106.25
RIL_022	2	6	57	89.0625
RIL_024	2	6	36	56.25
RIL_029	2	6	72	112.5
RIL_030	2	6	66	103.125
RIL_033	2	6	62	96.875
RIL_035	2	6	57	89.0625
RIL_036	2	6	50	78.125
RIL_040	2	6	54	84.375
RIL_042	2	6	51	79.6875
RIL_043	2	6	48	75
RIL_044	2	6	65	101.562
RIL_045	2	6	42	65.625
RIL_048	2	6	59	92.1875
RIL_050	2	6	52	81.25
RIL_052	2	6	39	60.9375
RIL_053	2	6	70	109.375
RIL_054	2	6	75	117.188
RIL_056	2	6	49	76.5625
RIL_057	2	6	52	81.25
RIL_058	2	6	49	76.5625
RIL_059	2	6	40	62.5
RIL_062	2	6	37	57.8125
RIL_063	2	6	45	70.3125
RIL_064	2	6	48	75
RIL_066	2	6	49	76.5625
RIL_068	2	6	63	98.4375
RIL_069	2	6	58	90.625
RIL_072	2	6	65	101.562
RIL_073	2	6	72	112.5
RIL_076	2	6	65	101.562
RIL_078	2	6	55	85.9375
RIL_079	2	6	64	100
RIL_081	2	6	44	68.75
RIL_082	2	6	37	57.8125
RIL_084	2	6	42	65.625
RIL_086	2	6	45	70.3125
RIL_088	2	6	62	96.875
RIL_089	2	6	54	84.375
RIL_090	2	6	69	107.812
RIL_093	2	6	55	85.9375
RIL_094	2	6	50	78.125
RIL_096	2	6	47	73.4375
RIL_098	2	6	69	107.812
RIL_099	2	6	47	73.4375
RIL_100	2	6	45	70.3125
RIL_101	2	6	50	78.125
RIL_102	2	6	47	73.4375
RIL_103	2	6	37	57.8125
RIL_104	2	6	43	67.1875
RIL_105	2	6	43	67.1875
RIL_106	2	6	54	84.375
RIL_109	2	6	47	73.4375
RIL_111	2	6	47	73.4375
RIL_114	2	6	79	123.438
RIL_116	2	6	58	90.625
RIL_118	2	6	54	84.375
RIL_119	2	6	53	82.8125
RIL_120	2	6	59	92.1875
RIL_121	2	6	71	110.938
RIL_122	2	6	46	71.875
RIL_123	2	6	80	125
RIL_125	2	6	43	67.1875
RIL_127	2	6	48	75
RIL_131	2	6	58	90.625
RIL_134	2	6	56	87.5
RIL_137	2	6	55	85.9375
RIL_138	2	6	62	96.875
RIL_139	2	6	76	118.75
RIL_140	2	6	68	106.25
RIL_146	2	6	46	71.875
RIL_147	2	6	38	59.375
RIL_148	2	6	88	137.5
RIL_150	2	6	48	75
RIL_151	2	6	51	79.6875
RIL_153	2	6	48	75
RIL_154	2	6	51	79.6875
RIL_159	2	6	39	60.9375
RIL_160	2	6	47	73.4375
RIL_161	2	6	55	85.9375
RIL_163	2	6	46	71.875
RIL_166	2	6	62	96.875
RIL_170	2	6	55	85.9375
RIL_174	2	6	72	112.5
RIL_180	2	6	42	65.625
RIL_181	2	6	44	68.75
RIL_182	2	6	50	78.125
RIL_183	2	6	57	89.0625
RIL_184	2	6	51	79.6875
RIL_186	2	6	51	79.6875
RIL_193	2	6	52	81.25
RIL_194	2	6	63	98.4375
RIL_195	2	6	50	78.125
RIL_197	2	6	63	98.4375
RIL_200	2	6	53	82.8125
RIL_201	2	6	48	75
RIL_202	2	6	36	56.25
RIL_206	2	6	59	92.1875
RIL_207	2	6	55	85.9375
RIL_208	2	6	58	90.625
RIL_211	2	6	82	128.125
RIL_213	2	6	64	100
RIL_214	2	6	57	89.0625
RIL_215	2	6	62	96.875
RIL_218	2	6	65	101.562
B100	3	2	59	92.1875
RIL_002	3	2	71	110.938
RIL_004	3	2	60	93.75
RIL_005	3	2	49	76.5625
RIL_008	3	2	65	101.562
RIL_009	3	2	54	84.375
RIL_010	3	2	58	90.625
RIL_012	3	2	70	109.375
RIL_013	3	2	55	85.9375
RIL_014	3	2	56	87.5
RIL_016	3	2	39	60.9375
RIL_017	3	2	58	90.625
RIL_018	3	2	45	70.3125
RIL_020	3	2	49	76.5625
RIL_022	3	2	50	78.125
RIL_024	3	2	34	53.125
RIL_029	3	2	62	96.875
RIL_030	3	2	58	90.625
RIL_033	3	2	50	78.125
RIL_035	3	2	43	67.1875
RIL_036	3	2	41	64.0625
RIL_040	3	2	58	90.625
RIL_042	3	2	34	53.125
RIL_043	3	2	48	75
RIL_044	3	2	54	84.375
RIL_045	3	2	68	106.25
RIL_048	3	2	52	81.25
RIL_050	3	2	53	82.8125
RIL_052	3	2	56	87.5
RIL_053	3	2	70	109.375
RIL_054	3	2	55	85.9375
RIL_056	3	2	54	84.375
RIL_057	3	2	51	79.6875
RIL_058	3	2	45	70.3125
RIL_059	3	2	34	53.125
RIL_062	3	2	41	64.0625
RIL_063	3	2	46	71.875
RIL_064	3	2	38	59.375
RIL_066	3	2	46	71.875
RIL_068	3	2	55	85.9375
RIL_069	3	2	67	104.688
RIL_072	3	2	53	82.8125
RIL_073	3	2	62	96.875
RIL_076	3	2	95	148.438
RIL_078	3	2	57	89.0625
RIL_079	3	2	60	93.75
RIL_082	3	2	37	57.8125
RIL_084	3	2	46	71.875
RIL_086	3	2	43	67.1875
RIL_088	3	2	50	78.125
RIL_089	3	2	44	68.75
RIL_090	3	2	48	75
RIL_093	3	2	47	73.4375
RIL_094	3	2	47	73.4375
RIL_096	3	2	56	87.5
RIL_098	3	2	70	109.375
RIL_099	3	2	62	96.875
RIL_100	3	2	33	51.5625
RIL_101	3	2	45	70.3125
RIL_102	3	2	46	71.875
RIL_103	3	2	62	96.875
RIL_104	3	2	40	62.5
RIL_105	3	2	48	75
RIL_106	3	2	43	67.1875
RIL_109	3	2	56	87.5
RIL_111	3	2	46	71.875
RIL_114	3	2	61	95.3125
RIL_116	3	2	51	79.6875
RIL_118	3	2	43	67.1875
RIL_119	3	2	51	79.6875
RIL_120	3	2	45	70.3125
RIL_121	3	2	67	104.688
RIL_122	3	2	43	67.1875
RIL_123	3	2	75	117.188
RIL_125	3	2	47	73.4375
RIL_127	3	2	48	75
RIL_131	3	2	72	112.5
RIL_134	3	2	52	81.25
RIL_137	3	2	48	75
RIL_138	3	2	57	89.0625
RIL_139	3	2	62	96.875
RIL_140	3	2	68	106.25
RIL_146	3	2	32	50
RIL_147	3	2	45	70.3125
RIL_148	3	2	54	84.375
RIL_150	3	2	49	76.5625
RIL_151	3	2	60	93.75
RIL_153	3	2	52	81.25
RIL_154	3	2	48	75
RIL_159	3	2	57	89.0625
RIL_160	3	2	55	85.9375
RIL_161	3	2	44	68.75
RIL_163	3	2	61	95.3125
RIL_166	3	2	60	93.75
RIL_170	3	2	53	82.8125
RIL_174	3	2	58	90.625
RIL_180	3	2	56	87.5
RIL_181	3	2	49	76.5625
RIL_182	3	2	51	79.6875
RIL_183	3	2	68	106.25
RIL_184	3	2	44	68.75
RIL_186	3	2	42	65.625
RIL_193	3	2	77	120.312
RIL_194	3	2	63	98.4375
RIL_195	3	2	49	76.5625
RIL_197	3	2	60	93.75
RIL_200	3	2	37	57.8125
RIL_201	3	2	42	65.625
RIL_202	3	2	48	75
RIL_206	3	2	63	98.4375
RIL_207	3	2	47	73.4375
RIL_208	3	2	67	104.688
RIL_211	3	2	54	84.375
RIL_213	3	2	48	75
RIL_214	3	2	49	76.5625
RIL_215	3	2	67	104.688
RIL_218	3	2	52	81.25
B100	3	4	53	82.8125
RIL_002	3	4	77	120.312
RIL_004	3	4	91	142.188
RIL_005	3	4	58	90.625
RIL_008	3	4	78	121.875
RIL_009	3	4	67	104.688
RIL_010	3	4	66	103.125
RIL_012	3	4	64	100
RIL_013	3	4	58	90.625
RIL_014	3	4	49	76.5625
RIL_029	3	4	77	120.312
RIL_030	3	4	58	90.625
RIL_033	3	4	54	84.375
RIL_043	3	4	51	79.6875
RIL_044	3	4	53	82.8125
RIL_048	3	4	67	104.688
RIL_050	3	4	62	96.875
RIL_052	3	4	56	87.5
RIL_053	3	4	71	110.938
RIL_054	3	4	66	103.125
RIL_064	3	4	41	64.0625
RIL_066	3	4	47	73.4375
RIL_068	3	4	63	98.4375
RIL_069	3	4	77	120.312
RIL_072	3	4	60	93.75
RIL_073	3	4	75	117.188
RIL_076	3	4	87	135.938
RIL_078	3	4	63	98.4375
RIL_079	3	4	58	90.625
RIL_086	3	4	45	70.3125
RIL_088	3	4	68	106.25
RIL_089	3	4	45	70.3125
RIL_090	3	4	51	79.6875
RIL_093	3	4	60	93.75
RIL_094	3	4	44	68.75
RIL_096	3	4	70	109.375
RIL_098	3	4	66	103.125
RIL_099	3	4	52	81.25
RIL_100	3	4	41	64.0625
RIL_101	3	4	64	100
RIL_102	3	4	59	92.1875
RIL_109	3	4	65	101.562
RIL_116	3	4	57	89.0625
RIL_121	3	4	60	93.75
RIL_137	3	4	67	104.688
RIL_138	3	4	71	110.938
RIL_148	3	4	63	98.4375
RIL_151	3	4	70	109.375
RIL_153	3	4	65	101.562
RIL_154	3	4	70	109.375
RIL_159	3	4	67	104.688
RIL_160	3	4	54	84.375
RIL_161	3	4	64	100
RIL_163	3	4	63	98.4375
RIL_166	3	4	60	93.75
RIL_170	3	4	50	78.125
RIL_174	3	4	64	100
RIL_180	3	4	60	93.75
RIL_181	3	4	53	82.8125
RIL_182	3	4	50	78.125
RIL_184	3	4	51	79.6875
RIL_186	3	4	44	68.75
RIL_193	3	4	76	118.75
RIL_194	3	4	53	82.8125
RIL_195	3	4	60	93.75
RIL_200	3	4	56	87.5
RIL_202	3	4	49	76.5625
RIL_206	3	4	56	87.5
RIL_207	3	4	59	92.1875
RIL_208	3	4	53	82.8125
RIL_213	3	4	56	87.5
RIL_214	3	4	58	90.625
RIL_016	3	6	47	73.4375
RIL_017	3	6	49	76.5625
RIL_018	3	6	56	87.5
RIL_020	3	6	46	71.875
RIL_022	3	6	43	67.1875
RIL_024	3	6	34	53.125
RIL_035	3	6	64	100
RIL_036	3	6	41	64.0625
RIL_040	3	6	71	110.938
RIL_042	3	6	56	87.5
RIL_045	3	6	77	120.312
RIL_056	3	6	66	103.125
RIL_057	3	6	52	81.25
RIL_058	3	6	49	76.5625
RIL_059	3	6	60	93.75
RIL_062	3	6	41	64.0625
RIL_063	3	6	54	84.375
RIL_082	3	6	57	89.0625
RIL_084	3	6	46	71.875
RIL_103	3	6	61	95.3125
RIL_104	3	6	44	68.75
RIL_105	3	6	56	87.5
RIL_106	3	6	61	95.3125
RIL_111	3	6	59	92.1875
RIL_114	3	6	77	120.312
RIL_118	3	6	56	87.5
RIL_119	3	6	65	101.562
RIL_120	3	6	42	65.625
RIL_122	3	6	47	73.4375
RIL_123	3	6	76	118.75
RIL_125	3	6	49	76.5625
RIL_127	3	6	55	85.9375
RIL_131	3	6	64	100
RIL_134	3	6	58	90.625
RIL_139	3	6	94	146.875
RIL_140	3	6	84	131.25
RIL_146	3	6	48	75
RIL_147	3	6	48	75
RIL_150	3	6	66	103.125
RIL_183	3	6	80	125
RIL_197	3	6	65	101.562
RIL_201	3	6	48	75
RIL_211	3	6	70	109.375
RIL_215	3	6	66	103.125
RIL_218	3	6	53	82.8125
RIL_009	4	1	52	81.25
RIL_058	4	1	55	85.9375
RIL_119	4	1	57	89.0625
B100	4	2	44	68.75
RIL_002	4	2	81	126.562
RIL_004	4	2	68	106.25
RIL_005	4	2	59	92.1875
RIL_008	4	2	56	87.5
RIL_012	4	2	49	76.5625
RIL_013	4	2	69	107.812
RIL_014	4	2	56	87.5
RIL_016	4	2	43	67.1875
RIL_017	4	2	51	79.6875
RIL_018	4	2	66	103.125
RIL_020	4	2	66	103.125
RIL_022	4	2	54	84.375
RIL_024	4	2	42	65.625
RIL_029	4	2	80	125
RIL_030	4	2	56	87.5
RIL_033	4	2	54	84.375
RIL_035	4	2	51	79.6875
RIL_036	4	2	55	85.9375
RIL_040	4	2	55	85.9375
RIL_043	4	2	49	76.5625
RIL_045	4	2	66	103.125
RIL_048	4	2	68	106.25
RIL_050	4	2	56	87.5
RIL_052	4	2	59	92.1875
RIL_053	4	2	89	139.062
RIL_054	4	2	71	110.938
RIL_056	4	2	53	82.8125
RIL_057	4	2	67	104.688
RIL_058	4	2	59	92.1875
RIL_059	4	2	51	79.6875
RIL_062	4	2	53	82.8125
RIL_063	4	2	48	75
RIL_064	4	2	74	115.625
RIL_066	4	2	52	81.25
RIL_068	4	2	68	106.25
RIL_069	4	2	66	103.125
RIL_072	4	2	63	98.4375
RIL_073	4	2	60	93.75
RIL_076	4	2	74	115.625
RIL_078	4	2	59	92.1875
RIL_079	4	2	57	89.0625
RIL_081	4	2	57	89.0625
RIL_082	4	2	53	82.8125
RIL_084	4	2	45	70.3125
RIL_086	4	2	54	84.375
RIL_088	4	2	62	96.875
RIL_089	4	2	67	104.688
RIL_090	4	2	78	121.875
RIL_093	4	2	47	73.4375
RIL_094	4	2	44	68.75
RIL_096	4	2	63	98.4375
RIL_098	4	2	60	93.75
RIL_099	4	2	66	103.125
RIL_100	4	2	49	76.5625
RIL_101	4	2	76	118.75
RIL_102	4	2	41	64.0625
RIL_103	4	2	64	100
RIL_104	4	2	71	110.938
RIL_105	4	2	46	71.875
RIL_106	4	2	45	70.3125
RIL_109	4	2	56	87.5
RIL_111	4	2	59	92.1875
RIL_114	4	2	55	85.9375
RIL_116	4	2	84	131.25
RIL_118	4	2	50	78.125
RIL_119	4	2	57	89.0625
RIL_120	4	2	61	95.3125
RIL_121	4	2	66	103.125
RIL_122	4	2	51	79.6875
RIL_123	4	2	94	146.875
RIL_125	4	2	52	81.25
RIL_127	4	2	70	109.375
RIL_131	4	2	59	92.1875
RIL_134	4	2	46	71.875
RIL_137	4	2	55	85.9375
RIL_138	4	2	68	106.25
RIL_139	4	2	79	123.438
RIL_140	4	2	74	115.625
RIL_146	4	2	46	71.875
RIL_147	4	2	72	112.5
RIL_148	4	2	47	73.4375
RIL_150	4	2	61	95.3125
RIL_151	4	2	62	96.875
RIL_153	4	2	50	78.125
RIL_154	4	2	78	121.875
RIL_159	4	2	56	87.5
RIL_160	4	2	64	100
RIL_161	4	2	49	76.5625
RIL_163	4	2	51	79.6875
RIL_166	4	2	65	101.562
RIL_170	4	2	60	93.75
RIL_174	4	2	48	75
RIL_180	4	2	62	96.875
RIL_181	4	2	48	75
RIL_182	4	2	49	76.5625
RIL_183	4	2	70	109.375
RIL_184	4	2	78	121.875
RIL_186	4	2	54	84.375
RIL_193	4	2	53	82.8125
RIL_194	4	2	63	98.4375
RIL_197	4	2	67	104.688
RIL_200	4	2	55	85.9375
RIL_201	4	2	45	70.3125
RIL_202	4	2	54	84.375
RIL_206	4	2	67	104.688
RIL_207	4	2	68	106.25
RIL_208	4	2	83	129.688
RIL_211	4	2	56	87.5
RIL_213	4	2	54	84.375
RIL_214	4	2	54	84.375
RIL_215	4	2	61	95.3125
RIL_228	4	2	45	70.3125
B100	4	4	44	68.75
RIL_002	4	4	88	137.5
RIL_004	4	4	79	123.438
RIL_005	4	4	66	103.125
RIL_008	4	4	47	73.4375
RIL_009	4	4	49	76.5625
RIL_012	4	4	58	90.625
RIL_013	4	4	77	120.312
RIL_014	4	4	49	76.5625
RIL_016	4	4	45	70.3125
RIL_017	4	4	48	75
RIL_018	4	4	69	107.812
RIL_020	4	4	67	104.688
RIL_022	4	4	56	87.5
RIL_024	4	4	42	65.625
RIL_029	4	4	78	121.875
RIL_030	4	4	52	81.25
RIL_033	4	4	57	89.0625
RIL_035	4	4	44	68.75
RIL_036	4	4	52	81.25
RIL_040	4	4	72	112.5
RIL_043	4	4	72	112.5
RIL_045	4	4	87	135.938
RIL_048	4	4	55	85.9375
RIL_050	4	4	55	85.9375
RIL_052	4	4	58	90.625
RIL_053	4	4	104	162.5
RIL_054	4	4	55	85.9375
RIL_056	4	4	59	92.1875
RIL_057	4	4	71	110.938
RIL_058	4	4	64	100
RIL_058	4	4	49	76.5625
RIL_059	4	4	54	84.375
RIL_062	4	4	47	73.4375
RIL_063	4	4	51	79.6875
RIL_064	4	4	77	120.312
RIL_066	4	4	65	101.562
RIL_068	4	4	68	106.25
RIL_069	4	4	66	103.125
RIL_072	4	4	68	106.25
RIL_073	4	4	73	114.062
RIL_076	4	4	79	123.438
RIL_078	4	4	69	107.812
RIL_079	4	4	68	106.25
RIL_081	4	4	66	103.125
RIL_082	4	4	43	67.1875
RIL_084	4	4	49	76.5625
RIL_086	4	4	53	82.8125
RIL_088	4	4	70	109.375
RIL_089	4	4	57	89.0625
RIL_090	4	4	55	85.9375
RIL_093	4	4	41	64.0625
RIL_094	4	4	46	71.875
RIL_096	4	4	90	140.625
RIL_098	4	4	57	89.0625
RIL_099	4	4	56	87.5
RIL_100	4	4	56	87.5
RIL_101	4	4	70	109.375
RIL_102	4	4	49	76.5625
RIL_103	4	4	54	84.375
RIL_104	4	4	69	107.812
RIL_105	4	4	52	81.25
RIL_106	4	4	48	75
RIL_109	4	4	77	120.312
RIL_111	4	4	74	115.625
RIL_114	4	4	58	90.625
RIL_116	4	4	62	96.875
RIL_118	4	4	43	67.1875
RIL_119	4	4	60	93.75
RIL_119	4	4	64	100
RIL_120	4	4	47	73.4375
RIL_121	4	4	69	107.812
RIL_122	4	4	62	96.875
RIL_123	4	4	49	76.5625
RIL_125	4	4	49	76.5625
RIL_127	4	4	68	106.25
RIL_131	4	4	59	92.1875
RIL_134	4	4	54	84.375
RIL_137	4	4	88	137.5
RIL_138	4	4	71	110.938
RIL_139	4	4	73	114.062
RIL_140	4	4	65	101.562
RIL_146	4	4	47	73.4375
RIL_147	4	4	73	114.062
RIL_148	4	4	61	95.3125
RIL_150	4	4	49	76.5625
RIL_151	4	4	54	84.375
RIL_153	4	4	58	90.625
RIL_154	4	4	71	110.938
RIL_159	4	4	54	84.375
RIL_160	4	4	62	96.875
RIL_161	4	4	44	68.75
RIL_163	4	4	63	98.4375
RIL_166	4	4	74	115.625
RIL_170	4	4	71	110.938
RIL_174	4	4	57	89.0625
RIL_180	4	4	65	101.562
RIL_181	4	4	48	75
RIL_182	4	4	38	59.375
RIL_183	4	4	82	128.125
RIL_184	4	4	86	134.375
RIL_186	4	4	60	93.75
RIL_193	4	4	59	92.1875
RIL_194	4	4	56	87.5
RIL_197	4	4	66	103.125
RIL_200	4	4	48	75
RIL_201	4	4	52	81.25
RIL_202	4	4	60	93.75
RIL_206	4	4	70	109.375
RIL_207	4	4	62	96.875
RIL_208	4	4	81	126.562
RIL_211	4	4	50	78.125
RIL_213	4	4	62	96.875
RIL_214	4	4	54	84.375
RIL_215	4	4	67	104.688
RIL_228	4	4	45	70.3125
