# Supplementary material for: Correlation and co-localization of QTL for stomatal density, canopy temperature, and productivity with and without drought stress in Setaria
Source: J Exp Bot. 2021 Apr 24;72(13):5024–37. doi: 10.1093/jxb/erab166 (PMC8219040; doi:10.1093/jxb/erab166)
Supplement: erab166_suppl_suppl_Supplementary_Table_S2 [file erab166_suppl_suppl_supplementary_table_s2.xlsx]

## Sheet: Setaria_2015_Cantemp_plotlevel_
GENOTYPE	TREATMENT	BLOCK	AWNING	CANOPT_TEMP_T1	CANOPY_TEMP_T2
B100	wet	1	1	30.4	29.8
B100	wet	1	1	29	29.8
B100	wet	1	1	29	28.9
B100	wet	1	1	30.1	30.4
B100	wet	1	1	30	29.8
RIL_002	wet	1	1	29.3	29.4
RIL_005	wet	1	1	29.7	29.5
RIL_008	wet	1	1	29.5	28.7
RIL_010	wet	1	1	29.2	28.7
RIL_012	wet	1	1	28.7	29.3
RIL_013	wet	1	1	28.6	29.4
RIL_014	wet	1	1	29.6	29.6
RIL_017	wet	1	1	28.6	28.1
RIL_020	wet	1	1	29.2	28.4
RIL_024	wet	1	1	28.5	29
RIL_029	wet	1	1	30.6	29.2
RIL_030	wet	1	1	29.6	29.3
RIL_033	wet	1	1	29.4	29.1
RIL_036	wet	1	1	30.3	30.7
RIL_042	wet	1	1	29.7	29.8
RIL_043	wet	1	1	30	29.7
RIL_045	wet	1	1	29.8	29.9
RIL_048	wet	1	1	29.1	29.8
RIL_056	wet	1	1	29.7	29.4
RIL_057	wet	1	1	29.6	30.3
RIL_059	wet	1	1	29.1	28.6
RIL_062	wet	1	1	28.7	28.9
RIL_064	wet	1	1	29.4	30.2
RIL_072	wet	1	1	29.3	29.2
RIL_073	wet	1	1	30	29.9
RIL_081	wet	1	1	29	30.4
RIL_088	wet	1	1	30.6	30.9
RIL_093	wet	1	1	29.2	30
RIL_099	wet	1	1	28.7	28.9
RIL_100	wet	1	1	29.2	28.9
RIL_104	wet	1	1	29.6	29
RIL_105	wet	1	1	28.9	28.7
RIL_106	wet	1	1	29.9	30.4
RIL_114	wet	1	1	29	29
RIL_116	wet	1	1	29.4	29.9
RIL_121	wet	1	1	29	28.8
RIL_123	wet	1	1	31.8	30.2
RIL_127	wet	1	1	29.4	29.3
RIL_131	wet	1	1	29.9	29.8
RIL_137	wet	1	1	30.5	29.4
RIL_140	wet	1	1	29.9	28.8
RIL_147	wet	1	1	28.7	28.8
RIL_148	wet	1	1	29.4	29.3
RIL_151	wet	1	1	30.3	29.2
RIL_154	wet	1	1	29.7	30.2
RIL_159	wet	1	1	28.6	29.2
RIL_161	wet	1	1	30.1	30.5
RIL_163	wet	1	1	29.2	29.2
RIL_174	wet	1	1	30.3	30.2
RIL_180	wet	1	1	30.5	31
RIL_183	wet	1	1	30.5	30.7
RIL_186	wet	1	1	29.2	29.3
RIL_195	wet	1	1	29.2	29.3
RIL_197	wet	1	1	29.6	29.8
RIL_201	wet	1	1	28.9	29.5
RIL_206	wet	1	1	29.7	29
RIL_213	wet	1	1	28.7	28.7
RIL_218	wet	1	1	29.7	29.3
A10	wet	1	2	31.6	32.7
B100	wet	1	2	28.8	29.6
B100	wet	1	2	29.4	29.1
B100	wet	1	2	30.1	29.4
B100	wet	1	2	30.8	30.2
B100	wet	1	2	31.3	30.3
RIL_004	wet	1	2	29.6	29.9
RIL_009	wet	1	2	28.6	29.2
RIL_018	wet	1	2	28.8	29.6
RIL_022	wet	1	2	29.3	29.6
RIL_035	wet	1	2	30.7	30.1
RIL_040	wet	1	2	30.5	29.8
RIL_044	wet	1	2	29.2	31.3
RIL_050	wet	1	2	30.2	29.1
RIL_052	wet	1	2	30.2	29.6
RIL_053	wet	1	2	29.7	29.9
RIL_054	wet	1	2	29.3	30
RIL_058	wet	1	2	28.8	29.7
RIL_063	wet	1	2	30.8	31
RIL_066	wet	1	2	29.9	29.6
RIL_069	wet	1	2	30.2	29.6
RIL_076	wet	1	2	31	30
RIL_079	wet	1	2	28.7	29.8
RIL_082	wet	1	2	29.6	29.6
RIL_084	wet	1	2	30.8	30.8
RIL_086	wet	1	2	29.9	29.8
RIL_089	wet	1	2	29.4	29.1
RIL_090	wet	1	2	29.1	29.4
RIL_094	wet	1	2	28.7	30.2
RIL_096	wet	1	2	30.4	30.8
RIL_098	wet	1	2	31.6	30.8
RIL_101	wet	1	2	28.8	28.5
RIL_102	wet	1	2	29.6	29.3
RIL_103	wet	1	2	30.3	30.2
RIL_109	wet	1	2	29.4	29.4
RIL_111	wet	1	2	28.8	29.6
RIL_118	wet	1	2	29.8	30.3
RIL_119	wet	1	2	29.8	30.3
RIL_120	wet	1	2	30	29.5
RIL_122	wet	1	2	29.7	29.8
RIL_125	wet	1	2	28.9	29
RIL_134	wet	1	2	29.5	29.9
RIL_138	wet	1	2	30.6	30.9
RIL_139	wet	1	2	31.9	31.3
RIL_146	wet	1	2	28.7	29.3
RIL_153	wet	1	2	30.8	29.3
RIL_160	wet	1	2	29.9	30.4
RIL_166	wet	1	2	28.7	28.5
RIL_170	wet	1	2	31.4	30.2
RIL_171	wet	1	2	29.7	29.9
RIL_181	wet	1	2	31.3	31
RIL_184	wet	1	2	29.8	29.1
RIL_193	wet	1	2	29.5	30.1
RIL_202	wet	1	2	29.8	29.3
RIL_207	wet	1	2	28.4	30
RIL_208	wet	1	2	28.7	29.5
RIL_211	wet	1	2	30.3	29.9
RIL_214	wet	1	2	31.3	30.8
RIL_215	wet	1	2	29.8	29.4
A10	wet	2	7	31.3	32.1
B100	wet	2	7	30.1	29.7
B100	wet	2	7	29	29.2
B100	wet	2	7	29.4	29.3
B100	wet	2	7	29.1	29.4
B100	wet	2	7	29.5	29.5
RIL_002	wet	2	7	29.2	29.1
RIL_008	wet	2	7	29.8	29.7
RIL_009	wet	2	7	29.6	30
RIL_010	wet	2	7	31.2	30.1
RIL_016	wet	2	7	29.3	28.4
RIL_018	wet	2	7	29.2	29.9
RIL_024	wet	2	7	29	29.9
RIL_029	wet	2	7	29.3	29.7
RIL_030	wet	2	7	29.9	29.8
RIL_036	wet	2	7	29.3	30.7
RIL_040	wet	2	7	28.7	28.7
RIL_042	wet	2	7	29.4	29.7
RIL_044	wet	2	7	30.5	30.8
RIL_045	wet	2	7	29.2	30.4
RIL_050	wet	2	7	29.3	29.6
RIL_053	wet	2	7	29.4	30.1
RIL_056	wet	2	7	30.2	31.2
RIL_057	wet	2	7	30.6	30.8
RIL_058	wet	2	7	29.9	30.4
RIL_066	wet	2	7	30.2	30.7
RIL_072	wet	2	7	29.5	29.5
RIL_073	wet	2	7	29.9	29.7
RIL_076	wet	2	7	30.4	30.4
RIL_081	wet	2	7	29.7	29.4
RIL_088	wet	2	7	29.5	30.4
RIL_089	wet	2	7	29.1	28.9
RIL_093	wet	2	7	29.4	29.9
RIL_094	wet	2	7	29.9	29.6
RIL_096	wet	2	7	29.2	30.5
RIL_100	wet	2	7	28.9	29.1
RIL_101	wet	2	7	29.7	29.3
RIL_103	wet	2	7	29.8	30.1
RIL_104	wet	2	7	30.4	30.4
RIL_106	wet	2	7	29.5	30
RIL_116	wet	2	7	29.2	29.3
RIL_120	wet	2	7	29.5	30.2
RIL_125	wet	2	7	29	29.9
RIL_127	wet	2	7	29.7	29.5
RIL_137	wet	2	7	29.8	29.6
RIL_138	wet	2	7	29.3	30.1
RIL_140	wet	2	7	29.7	29.4
RIL_146	wet	2	7	29	28.3
RIL_147	wet	2	7	29.5	30
RIL_150	wet	2	7	29.4	29.6
RIL_161	wet	2	7	29.6	27.6
RIL_166	wet	2	7	29.6	30.5
RIL_174	wet	2	7	30.6	31.2
RIL_181	wet	2	7	30.3	31.7
RIL_182	wet	2	7	29.1	29.4
RIL_186	wet	2	7	29.6	29.7
RIL_193	wet	2	7	29.4	28.7
RIL_195	wet	2	7	29.4	29.6
RIL_201	wet	2	7	29.4	30.2
RIL_207	wet	2	7	29.1	29.5
RIL_213	wet	2	7	29.6	29.6
RIL_214	wet	2	7	29.2	30.1
RIL_215	wet	2	7	28.9	29.4
RIL_218	wet	2	7	29.3	29.8
B100	wet	2	8	29	29.7
B100	wet	2	8	28.7	29.5
B100	wet	2	8	29.7	29.4
B100	wet	2	8	28.9	29.1
B100	wet	2	8	29.2	29.3
RIL_004	wet	2	8	29.1	29.7
RIL_005	wet	2	8	30.6	29.5
RIL_012	wet	2	8	29	29.7
RIL_013	wet	2	8	28.7	29.6
RIL_014	wet	2	8	29.3	30.1
RIL_017	wet	2	8	28.9	28.9
RIL_020	wet	2	8	29.9	28.7
RIL_022	wet	2	8	29.2	29.4
RIL_033	wet	2	8	29.3	29.6
RIL_035	wet	2	8	30	30.1
RIL_043	wet	2	8	29.8	30.3
RIL_048	wet	2	8	30.9	30.8
RIL_052	wet	2	8	29.3	29.3
RIL_054	wet	2	8	30.9	29.7
RIL_059	wet	2	8	28.8	29.8
RIL_062	wet	2	8	29.2	29
RIL_063	wet	2	8	29.4	29.3
RIL_064	wet	2	8	30.4	30.1
RIL_069	wet	2	8	29.1	29.5
RIL_078	wet	2	8	29.1	29.2
RIL_079	wet	2	8	29.2	29.6
RIL_082	wet	2	8	30	29.3
RIL_084	wet	2	8	29.3	29.5
RIL_086	wet	2	8	29.3	29.8
RIL_090	wet	2	8	29.3	29.9
RIL_098	wet	2	8	30.2	29
RIL_099	wet	2	8	28.9	29.7
RIL_102	wet	2	8	29	29.9
RIL_105	wet	2	8	29.1	30.2
RIL_109	wet	2	8	29.6	29.5
RIL_111	wet	2	8	28.2	28.7
RIL_114	wet	2	8	29.5	29.9
RIL_118	wet	2	8	29.2	29.8
RIL_119	wet	2	8	30.4	30.4
RIL_121	wet	2	8	29.6	29.6
RIL_122	wet	2	8	29.3	30
RIL_123	wet	2	8	30.8	31.3
RIL_131	wet	2	8	29.8	30.5
RIL_134	wet	2	8	29.4	29.9
RIL_139	wet	2	8	30.3	30
RIL_148	wet	2	8	30.8	29.6
RIL_151	wet	2	8	31.2	29.9
RIL_153	wet	2	8	29.1	30
RIL_154	wet	2	8	29.4	30.3
RIL_159	wet	2	8	29.1	29.7
RIL_160	wet	2	8	28.7	28.9
RIL_163	wet	2	8	29.5	30
RIL_170	wet	2	8	30	29.4
RIL_171	wet	2	8	29.4	30.1
RIL_180	wet	2	8	29.8	30.7
RIL_183	wet	2	8	29.9	29.7
RIL_184	wet	2	8	30.7	30.1
RIL_194	wet	2	8	28.9	29.4
RIL_197	wet	2	8	30	29.7
RIL_200	wet	2	8	29.1	29.7
RIL_202	wet	2	8	29	30
RIL_206	wet	2	8	29.9	29.1
RIL_208	wet	2	8	28.8	29.4
RIL_211	wet	2	8	29.7	30.2
B100	wet	3	9	31.2	28.9
B100	wet	3	9	30	28.6
B100	wet	3	9	30.3	29.3
B100	wet	3	9	31.4	29.4
B100	wet	3	9	30.3	29.1
RIL_005	wet	3	9	30.6	29.3
RIL_016	wet	3	9	30.7	30.5
RIL_022	wet	3	9	30.8	28.8
RIL_030	wet	3	9	30.4	28.7
RIL_033	wet	3	9	30.5	29.3
RIL_035	wet	3	9	30.8	29.4
RIL_044	wet	3	9	31.2	29.2
RIL_045	wet	3	9	30.8	30.2
RIL_048	wet	3	9	31.1	30
RIL_050	wet	3	9	30.7	29.1
RIL_052	wet	3	9	30	29.1
RIL_053	wet	3	9	31.9	31.1
RIL_054	wet	3	9	31.7	30.1
RIL_056	wet	3	9	32	29.5
RIL_057	wet	3	9	31.1	29.6
RIL_059	wet	3	9	30.5	29
RIL_069	wet	3	9	31.4	29.9
RIL_079	wet	3	9	31.1	29.6
RIL_084	wet	3	9	31.1	29.8
RIL_090	wet	3	9	31.4	29.2
RIL_093	wet	3	9	30.8	29.9
RIL_094	wet	3	9	30.1	28.9
RIL_098	wet	3	9	30.3	28.8
RIL_099	wet	3	9	31.3	30.3
RIL_101	wet	3	9	30.7	28.4
RIL_102	wet	3	9	30.4	29.2
RIL_104	wet	3	9	30	28.8
RIL_105	wet	3	9	30	29.2
RIL_111	wet	3	9	30.6	29.1
RIL_118	wet	3	9	31.2	30.2
RIL_119	wet	3	9	31.7	29.7
RIL_121	wet	3	9	30.2	29
RIL_122	wet	3	9	31.1	29.2
RIL_125	wet	3	9	30.1	29.1
RIL_131	wet	3	9	35.4	32.4
RIL_138	wet	3	9	32.6	31
RIL_139	wet	3	9	33.3	30.3
RIL_150	wet	3	9	30.1	29.3
RIL_151	wet	3	9	30.8	29.6
RIL_153	wet	3	9	32.4	29.8
RIL_154	wet	3	9	30.6	29.6
RIL_159	wet	3	9	30.4	28.9
RIL_160	wet	3	9	30.1	28.7
RIL_170	wet	3	9	31.2	29.1
RIL_171	wet	3	9	30.5	29.1
RIL_174	wet	3	9	30.5	29.8
RIL_180	wet	3	9	30.1	29.2
RIL_183	wet	3	9	30.8	29.3
RIL_184	wet	3	9	31.4	29.3
RIL_186	wet	3	9	30.8	29.1
RIL_193	wet	3	9	30.1	28.3
RIL_194	wet	3	9	32.1	29.7
RIL_200	wet	3	9	30.9	29.7
RIL_201	wet	3	9	30.1	28.6
RIL_202	wet	3	9	29.8	29.2
RIL_206	wet	3	9	31	29.7
RIL_208	wet	3	9	30.6	28.6
RIL_211	wet	3	9	30.5	29.3
RIL_218	wet	3	9	31.5	29.6
A10	wet	3	10	32.6	30.8
B100	wet	3	10	29.2	28.3
B100	wet	3	10	30.1	28.5
B100	wet	3	10	30.8	29.9
B100	wet	3	10	30.6	29.7
B100	wet	3	10	30	29.2
RIL_004	wet	3	10	33.8	30.5
RIL_008	wet	3	10	29.7	28.4
RIL_010	wet	3	10	29.7	29
RIL_012	wet	3	10	29.8	28.7
RIL_013	wet	3	10	30.3	29
RIL_014	wet	3	10	30.6	29.1
RIL_017	wet	3	10	29.4	29.2
RIL_018	wet	3	10	30.4	29.3
RIL_020	wet	3	10	30.5	28
RIL_024	wet	3	10	29.4	28.6
RIL_029	wet	3	10	30.7	29.6
RIL_036	wet	3	10	31.7	30.3
RIL_040	wet	3	10	30.2	28.3
RIL_042	wet	3	10	31.2	29.9
RIL_043	wet	3	10	29.3	28
RIL_058	wet	3	10	30	28.9
RIL_062	wet	3	10	31.2	29.9
RIL_063	wet	3	10	29.9	28
RIL_064	wet	3	10	32.2	30.6
RIL_066	wet	3	10	30.4	29.2
RIL_072	wet	3	10	29.3	28.3
RIL_073	wet	3	10	30	28.8
RIL_076	wet	3	10	29.8	28.7
RIL_078	wet	3	10	29.4	28.4
RIL_081	wet	3	10	30.4	28.6
RIL_082	wet	3	10	30	28.3
RIL_086	wet	3	10	30.2	28.8
RIL_088	wet	3	10	29.3	29
RIL_089	wet	3	10	29.9	29
RIL_096	wet	3	10	31.2	29.6
RIL_100	wet	3	10	32.9	28.7
RIL_103	wet	3	10	30.3	29.8
RIL_106	wet	3	10	30.1	28.4
RIL_109	wet	3	10	30.4	28.8
RIL_114	wet	3	10	30.3	28.9
RIL_116	wet	3	10	30.1	29
RIL_120	wet	3	10	31.1	30
RIL_127	wet	3	10	30.3	29
RIL_134	wet	3	10	30.8	29.8
RIL_137	wet	3	10	30.7	29.6
RIL_140	wet	3	10	31.3	29.4
RIL_146	wet	3	10	29.9	28.8
RIL_147	wet	3	10	31.1	29.4
RIL_148	wet	3	10	30.2	29
RIL_161	wet	3	10	30.6	29.3
RIL_163	wet	3	10	30.4	29.1
RIL_166	wet	3	10	30.1	28.8
RIL_181	wet	3	10	30.1	29.1
RIL_182	wet	3	10	29.9	28.8
RIL_195	wet	3	10	31.1	29.6
RIL_197	wet	3	10	30.5	28.9
RIL_207	wet	3	10	30.4	29.2
RIL_213	wet	3	10	29.2	28.4
RIL_214	wet	3	10	29.7	29
RIL_215	wet	3	10	30.8	29.4
B100	dry	1	3	33.6	35.9
B100	dry	1	3	31.8	30.8
B100	dry	1	3	31.8	32.4
B100	dry	1	3	34.2	35.3
B100	dry	1	3	32	31.1
RIL_002	dry	1	3	30.4	36.8
RIL_005	dry	1	3	32	30.9
RIL_008	dry	1	3	32.7	31.9
RIL_010	dry	1	3	32.4	32.3
RIL_012	dry	1	3	31.2	32
RIL_013	dry	1	3	28	32.8
RIL_014	dry	1	3	31.7	32
RIL_016	dry	1	3	30.5	30.1
RIL_017	dry	1	3	28.5	31.2
RIL_024	dry	1	3	30.5	29.5
RIL_029	dry	1	3	33	32
RIL_030	dry	1	3	33.6	32.3
RIL_033	dry	1	3	30.7	31.3
RIL_036	dry	1	3	32	31.7
RIL_042	dry	1	3	32.6	33.1
RIL_043	dry	1	3	28.8	32
RIL_045	dry	1	3	32.2	32.7
RIL_048	dry	1	3	31.8	31.8
RIL_056	dry	1	3	31.3	30.8
RIL_057	dry	1	3	33	33.7
RIL_059	dry	1	3	30.9	31.4
RIL_062	dry	1	3	31.6	31.7
RIL_064	dry	1	3	31.9	31.9
RIL_072	dry	1	3	30.9	31.2
RIL_073	dry	1	3	32.5	32.5
RIL_081	dry	1	3	31.5	32.1
RIL_088	dry	1	3	32.6	33.3
RIL_093	dry	1	3	31.1	31.5
RIL_099	dry	1	3	30.8	32.2
RIL_100	dry	1	3	30.6	29.6
RIL_104	dry	1	3	33.5	31.1
RIL_105	dry	1	3	28.3	30
RIL_106	dry	1	3	32.7	30.9
RIL_114	dry	1	3	31.6	31.4
RIL_116	dry	1	3	31.2	30.8
RIL_121	dry	1	3	31.9	32.6
RIL_123	dry	1	3	36.4	33.5
RIL_127	dry	1	3	32.1	31.8
RIL_131	dry	1	3	34.7	35.9
RIL_137	dry	1	3	33	31.2
RIL_140	dry	1	3	33.6	33.5
RIL_147	dry	1	3	28.8	31.5
RIL_148	dry	1	3	33.3	31.7
RIL_150	dry	1	3	31.8	32
RIL_154	dry	1	3	33.9	32.8
RIL_159	dry	1	3	31.1	32.6
RIL_161	dry	1	3	34.5	34.9
RIL_163	dry	1	3	31.6	33
RIL_174	dry	1	3	32.5	31.7
RIL_180	dry	1	3	33.6	34.5
RIL_183	dry	1	3	35.4	35.3
RIL_186	dry	1	3	32.8	30.7
RIL_195	dry	1	3	31.6	30.5
RIL_197	dry	1	3	31.6	31.6
RIL_201	dry	1	3	31.9	31.6
RIL_206	dry	1	3	32	31.4
RIL_213	dry	1	3	31.7	31.4
A10	dry	1	4	32.8	38.8
B100	dry	1	4	31.9	32.8
B100	dry	1	4	31.6	32
B100	dry	1	4	30.4	30.2
B100	dry	1	4	31.4	31.6
B100	dry	1	4	32.9	32.6
RIL_004	dry	1	4	30.5	29.9
RIL_009	dry	1	4	30.7	31.9
RIL_018	dry	1	4	31	32.5
RIL_022	dry	1	4	30.3	29.8
RIL_035	dry	1	4	30.8	30.8
RIL_040	dry	1	4	30.6	30.3
RIL_044	dry	1	4	31.3	30.5
RIL_050	dry	1	4	30.1	30
RIL_052	dry	1	4	30.4	31.3
RIL_053	dry	1	4	30.8	30.7
RIL_054	dry	1	4	32.3	34.8
RIL_058	dry	1	4	31.4	31.9
RIL_063	dry	1	4	30.5	30.8
RIL_066	dry	1	4	30.9	31.1
RIL_069	dry	1	4	31.1	31.6
RIL_076	dry	1	4	31.2	32.1
RIL_079	dry	1	4	30.3	30.5
RIL_082	dry	1	4	31.5	30.7
RIL_084	dry	1	4	33	32.7
RIL_086	dry	1	4	31.3	31.3
RIL_089	dry	1	4	30.2	30.3
RIL_090	dry	1	4	30.9	31.8
RIL_094	dry	1	4	31.1	30.8
RIL_096	dry	1	4	30.3	30.7
RIL_098	dry	1	4	32.3	33.6
RIL_101	dry	1	4	31.9	32.8
RIL_102	dry	1	4	30.7	31.4
RIL_103	dry	1	4	31.9	34.6
RIL_109	dry	1	4	31.4	34.1
RIL_111	dry	1	4	30.4	29.9
RIL_118	dry	1	4	30.6	30.8
RIL_120	dry	1	4	30.1	30.1
RIL_122	dry	1	4	30.6	30.8
RIL_125	dry	1	4	30.6	31.6
RIL_134	dry	1	4	33.7	35.2
RIL_138	dry	1	4	33	33.4
RIL_139	dry	1	4	33.7	34.5
RIL_146	dry	1	4	30.1	30.2
RIL_153	dry	1	4	30.4	30.8
RIL_160	dry	1	4	30.1	31.3
RIL_166	dry	1	4	32.4	32.9
RIL_170	dry	1	4	30.6	31.1
RIL_171	dry	1	4	31	32
RIL_181	dry	1	4	31.4	32.3
RIL_184	dry	1	4	30.6	32.2
RIL_193	dry	1	4	30.7	30.6
RIL_194	dry	1	4	31.3	32.1
RIL_202	dry	1	4	30	31.4
RIL_207	dry	1	4	30.2	31.4
RIL_208	dry	1	4	30.3	30.5
RIL_211	dry	1	4	31	31
RIL_214	dry	1	4	31.2	32.3
RIL_215	dry	1	4	30.4	30.6
A10	dry	2	5	34.9	34.7
B100	dry	2	5	34.2	32.2
B100	dry	2	5	31.5	30.2
B100	dry	2	5	32.6	32.5
B100	dry	2	5	35	35.4
RIL_002	dry	2	5	33.9	33.8
RIL_008	dry	2	5	34.6	33.3
RIL_009	dry	2	5	32.4	33.8
RIL_010	dry	2	5	35.4	34.5
RIL_016	dry	2	5	31.7	30.2
RIL_018	dry	2	5	32.5	31.9
RIL_024	dry	2	5	31.5	31.2
RIL_029	dry	2	5	34.2	34.6
RIL_030	dry	2	5	33.7	33.5
RIL_036	dry	2	5	31	30.2
RIL_040	dry	2	5	32	31.7
RIL_042	dry	2	5	32.5	33
RIL_044	dry	2	5	33.5	34.3
RIL_045	dry	2	5	34	34.1
RIL_050	dry	2	5	32.6	31.6
RIL_053	dry	2	5	33.2	32.9
RIL_056	dry	2	5	32.9	32.3
RIL_057	dry	2	5	34.9	35.1
RIL_058	dry	2	5	34	33.5
RIL_066	dry	2	5	37	33.7
RIL_072	dry	2	5	31.4	31.2
RIL_076	dry	2	5	35.4	39
RIL_081	dry	2	5	32.9	31.5
RIL_088	dry	2	5	33.2	31.9
RIL_089	dry	2	5	30.9	29.4
RIL_093	dry	2	5	31.2	32.4
RIL_094	dry	2	5	31.4	29.9
RIL_096	dry	2	5	33.1	32.9
RIL_100	dry	2	5	33.1	32.9
RIL_101	dry	2	5	33.1	33.1
RIL_103	dry	2	5	34.5	33.8
RIL_106	dry	2	5	32.3	31.2
RIL_116	dry	2	5	32.5	32.8
RIL_125	dry	2	5	31.3	31.2
RIL_127	dry	2	5	30.7	30
RIL_137	dry	2	5	34.7	33.8
RIL_138	dry	2	5	34	33.1
RIL_140	dry	2	5	33.1	32.1
RIL_146	dry	2	5	31.1	29.8
RIL_147	dry	2	5	31	30.3
RIL_161	dry	2	5	32.5	32.3
RIL_166	dry	2	5	34.8	33.5
RIL_186	dry	2	5	31.3	30.7
RIL_195	dry	2	5	32.8	31.8
RIL_201	dry	2	5	33.8	32.7
RIL_207	dry	2	5	33.4	32.9
RIL_213	dry	2	5	33.9	33.1
RIL_214	dry	2	5	31.4	30.8
RIL_215	dry	2	5	32.4	32.2
RIL_218	dry	2	5	33.4	32.5
B100	dry	2	6	34.8	32.4
B100	dry	2	6	33.6	31.5
B100	dry	2	6	35	32.3
B100	dry	2	6	34.9	31.7
B100	dry	2	6	32.4	29.6
RIL_004	dry	2	6	32.6	30.5
RIL_012	dry	2	6	30.3	28.6
RIL_013	dry	2	6	33.2	30.5
RIL_014	dry	2	6	32.3	29.5
RIL_017	dry	2	6	32	29.4
RIL_020	dry	2	6	36	33.4
RIL_022	dry	2	6	33.3	31.8
RIL_033	dry	2	6	32.5	29.4
RIL_035	dry	2	6	32.3	29.8
RIL_043	dry	2	6	31.9	30
RIL_048	dry	2	6	33.3	31.5
RIL_052	dry	2	6	35.1	27.2
RIL_054	dry	2	6	35.9	32
RIL_059	dry	2	6	33.4	29
RIL_062	dry	2	6	33.7	26.9
RIL_063	dry	2	6	34.4	31.5
RIL_069	dry	2	6	32.2	30.3
RIL_078	dry	2	6	32.5	30.2
RIL_079	dry	2	6	33.9	32.1
RIL_082	dry	2	6	33.2	31.4
RIL_084	dry	2	6	34	31
RIL_086	dry	2	6	33.6	31.5
RIL_090	dry	2	6	35.9	32.3
RIL_098	dry	2	6	35	35.4
RIL_099	dry	2	6	31.1	28
RIL_102	dry	2	6	33.4	31.8
RIL_105	dry	2	6	31.9	28.4
RIL_109	dry	2	6	33.9	31.9
RIL_111	dry	2	6	34.9	32.7
RIL_114	dry	2	6	32.5	30
RIL_118	dry	2	6	32.3	28.9
RIL_121	dry	2	6	32.4	26.2
RIL_122	dry	2	6	34.2	31
RIL_134	dry	2	6	34.9	31.4
RIL_139	dry	2	6	35	31.7
RIL_148	dry	2	6	35.8	33.9
RIL_153	dry	2	6	33	29.8
RIL_154	dry	2	6	34	32.4
RIL_159	dry	2	6	33.8	30.7
RIL_160	dry	2	6	31	30.8
RIL_163	dry	2	6	34.7	27.4
RIL_171	dry	2	6	32.3	31.3
RIL_180	dry	2	6	34.1	32.8
RIL_184	dry	2	6	32.4	29.7
RIL_194	dry	2	6	33.1	31.7
RIL_197	dry	2	6	35.2	33.3
RIL_200	dry	2	6	31.3	30.6
RIL_202	dry	2	6	32.8	29.7
RIL_206	dry	2	6	34.4	32.7
RIL_208	dry	2	6	34.4	31.9
RIL_211	dry	2	6	35.9	27.4
B100	dry	3	11	35.3	34.4
B100	dry	3	11	33.9	31.6
B100	dry	3	11	35.4	34.7
B100	dry	3	11	31.8	32.6
B100	dry	3	11	31.7	30.9
RIL_005	dry	3	11	33.2	31.1
RIL_016	dry	3	11	33.5	34.8
RIL_022	dry	3	11	32.9	31.9
RIL_030	dry	3	11	33.9	31.5
RIL_033	dry	3	11	32.8	31.6
RIL_035	dry	3	11	36.2	34.1
RIL_044	dry	3	11	36.2	33.8
RIL_045	dry	3	11	33.5	32
RIL_050	dry	3	11	34.5	34.7
RIL_052	dry	3	11	31.7	31.5
RIL_053	dry	3	11	35.9	35.4
RIL_054	dry	3	11	34.3	33.4
RIL_056	dry	3	11	33.7	32.1
RIL_059	dry	3	11	32	32.2
RIL_079	dry	3	11	35.9	33
RIL_084	dry	3	11	31.9	33.1
RIL_090	dry	3	11	35.8	35.1
RIL_093	dry	3	11	33.9	35.1
RIL_094	dry	3	11	31.9	30.6
RIL_098	dry	3	11	35.6	36
RIL_099	dry	3	11	33.5	34.1
RIL_101	dry	3	11	35.1	34.3
RIL_102	dry	3	11	35.9	33
RIL_104	dry	3	11	32.5	32
RIL_105	dry	3	11	31.1	30.3
RIL_111	dry	3	11	32.1	31.7
RIL_118	dry	3	11	36.2	37.2
RIL_121	dry	3	11	33.5	33.7
RIL_122	dry	3	11	35	34.9
RIL_125	dry	3	11	33.6	33.1
RIL_131	dry	3	11	39.2	38.1
RIL_138	dry	3	11	35.5	35.3
RIL_139	dry	3	11	36.8	36.5
RIL_150	dry	3	11	33.7	31.4
RIL_153	dry	3	11	36.8	34.6
RIL_154	dry	3	11	34.8	33.9
RIL_159	dry	3	11	32.6	30.5
RIL_160	dry	3	11	31	31
RIL_170	dry	3	11	33	31.7
RIL_171	dry	3	11	33.9	33
RIL_174	dry	3	11	33.2	32.6
RIL_180	dry	3	11	33.9	33.5
RIL_183	dry	3	11	34.7	34.3
RIL_184	dry	3	11	32.1	31.9
RIL_186	dry	3	11	32.5	31.2
RIL_193	dry	3	11	32.9	32.2
RIL_194	dry	3	11	35.8	34.7
RIL_200	dry	3	11	34.2	34.3
RIL_201	dry	3	11	32.9	31.9
RIL_202	dry	3	11	32.2	31.8
RIL_206	dry	3	11	33	33.1
RIL_208	dry	3	11	33.3	33.1
RIL_211	dry	3	11	34.1	33
A10	dry	3	12	37.4	38.1
B100	dry	3	12	34.7	30.5
B100	dry	3	12	36.7	32.8
B100	dry	3	12	33.8	32.6
B100	dry	3	12	34.6	33.4
B100	dry	3	12	33.7	30.5
RIL_002	dry	3	12	34.9	33.3
RIL_004	dry	3	12	34.7	33.3
RIL_009	dry	3	12	33.2	31.4
RIL_010	dry	3	12	35.4	33.1
RIL_012	dry	3	12	32.3	29.6
RIL_013	dry	3	12	33.1	32.3
RIL_014	dry	3	12	32.4	30.6
RIL_017	dry	3	12	31	26.7
RIL_018	dry	3	12	32.3	31.1
RIL_020	dry	3	12	33.8	30.7
RIL_024	dry	3	12	33.6	30.7
RIL_029	dry	3	12	33.7	31.2
RIL_036	dry	3	12	30.9	29
RIL_040	dry	3	12	33.1	31.1
RIL_042	dry	3	12	32.5	32.5
RIL_043	dry	3	12	33.5	30.8
RIL_058	dry	3	12	32.9	31.3
RIL_062	dry	3	12	34.1	32.7
RIL_063	dry	3	12	34.4	31.4
RIL_064	dry	3	12	32.7	33.2
RIL_066	dry	3	12	33.9	32.3
RIL_072	dry	3	12	34	31.5
RIL_073	dry	3	12	34.5	31.9
RIL_078	dry	3	12	32.9	31.4
RIL_081	dry	3	12	33.8	32.1
RIL_082	dry	3	12	35.3	33
RIL_086	dry	3	12	34	32.1
RIL_088	dry	3	12	33.7	31.4
RIL_089	dry	3	12	32.4	31.4
RIL_096	dry	3	12	34.3	32.9
RIL_100	dry	3	12	32.1	29.8
RIL_106	dry	3	12	32.7	31
RIL_109	dry	3	12	32.6	30.8
RIL_114	dry	3	12	32.5	29.9
RIL_116	dry	3	12	33.8	31.1
RIL_120	dry	3	12	35.4	34.2
RIL_123	dry	3	12	38.8	34.8
RIL_127	dry	3	12	30.1	29.6
RIL_134	dry	3	12	32.4	29.1
RIL_146	dry	3	12	33.6	31.6
RIL_147	dry	3	12	35.5	35.8
RIL_161	dry	3	12	32.6	30.4
RIL_163	dry	3	12	34.1	31.8
RIL_166	dry	3	12	33.3	31.8
RIL_181	dry	3	12	34.1	31.9
RIL_182	dry	3	12	33.7	31.5
RIL_195	dry	3	12	34.8	33
RIL_207	dry	3	12	33.9	31.9
RIL_213	dry	3	12	31.4	29.7
RIL_214	dry	3	12	33.9	31.5
RIL_215	dry	3	12	31	27.7
