# Supplementary material for: Correlation and co-localization of QTL for stomatal density, canopy temperature, and productivity with and without drought stress in Setaria
Source: J Exp Bot. 2021 Apr 24;72(13):5024–37. doi: 10.1093/jxb/erab166 (PMC8219040; doi:10.1093/jxb/erab166)
Supplement: erab166_suppl_suppl_Supplementary_Table_S3 [file erab166_suppl_suppl_supplementary_table_s3.xlsx]

## Sheet: Setaria_2015_Biomass_plotlevel_
GENOTYPE	TREATMENT	BLOCK	AWNING	BIOMASS
B100	wet	1	1	6.57272
B100	wet	1	1	7.6713
B100	wet	1	1	5.09963
B100	wet	1	1	4.5203
B100	wet	1	1	3.26797
RIL_002	wet	1	1	4.96997
RIL_005	wet	1	1	3.65177
RIL_008	wet	1	1	3.74063
RIL_010	wet	1	1	4.41803
RIL_012	wet	1	1	5.7768
RIL_013	wet	1	1	3.36363
RIL_014	wet	1	1	NA
RIL_017	wet	1	1	5.2899
RIL_020	wet	1	1	6.71174
RIL_024	wet	1	1	2.9982
RIL_029	wet	1	1	7.34
RIL_030	wet	1	1	4.15741
RIL_033	wet	1	1	3.55714
RIL_036	wet	1	1	NA
RIL_042	wet	1	1	3.02695
RIL_043	wet	1	1	6.23593
RIL_045	wet	1	1	2.02692
RIL_048	wet	1	1	1.10533
RIL_056	wet	1	1	5.49596
RIL_057	wet	1	1	2.95921
RIL_059	wet	1	1	5.46804
RIL_062	wet	1	1	9.68738
RIL_064	wet	1	1	1.88933
RIL_072	wet	1	1	5.13338
RIL_073	wet	1	1	3.454
RIL_081	wet	1	1	6.86725
RIL_088	wet	1	1	3.91867
RIL_093	wet	1	1	3.40087
RIL_099	wet	1	1	5.01313
RIL_100	wet	1	1	6.17374
RIL_104	wet	1	1	6.04397
RIL_105	wet	1	1	4.00336
RIL_106	wet	1	1	3.70759
RIL_114	wet	1	1	3.8617
RIL_116	wet	1	1	4.29146
RIL_121	wet	1	1	4.26753
RIL_123	wet	1	1	NA
RIL_127	wet	1	1	4.08782
RIL_131	wet	1	1	1.56587
RIL_137	wet	1	1	3.6202
RIL_140	wet	1	1	4.2824
RIL_147	wet	1	1	2.50903
RIL_148	wet	1	1	2.64617
RIL_151	wet	1	1	2.4303
RIL_154	wet	1	1	1.5887
RIL_159	wet	1	1	6.57116
RIL_161	wet	1	1	8.41022
RIL_163	wet	1	1	3.1716
RIL_174	wet	1	1	2.77903
RIL_180	wet	1	1	6.31627
RIL_183	wet	1	1	5.78798
RIL_186	wet	1	1	6.40683
RIL_195	wet	1	1	5.08237
RIL_197	wet	1	1	3.83589
RIL_201	wet	1	1	7.17592
RIL_206	wet	1	1	NA
RIL_213	wet	1	1	4.41005
RIL_218	wet	1	1	5.65167
A10	wet	1	2	1.20919
B100	wet	1	2	5.77704
B100	wet	1	2	3.47827
B100	wet	1	2	10.7837
B100	wet	1	2	8.35801
B100	wet	1	2	7.61927
RIL_004	wet	1	2	1.99637
RIL_009	wet	1	2	3.51698
RIL_018	wet	1	2	4.18234
RIL_022	wet	1	2	7.6635
RIL_035	wet	1	2	2.41257
RIL_040	wet	1	2	9.09057
RIL_044	wet	1	2	4.84711
RIL_050	wet	1	2	5.34822
RIL_052	wet	1	2	3.35468
RIL_053	wet	1	2	2.1391
RIL_054	wet	1	2	2.53612
RIL_058	wet	1	2	5.40607
RIL_063	wet	1	2	7.02577
RIL_066	wet	1	2	3.77094
RIL_069	wet	1	2	6.97326
RIL_076	wet	1	2	3.32683
RIL_079	wet	1	2	2.03665
RIL_082	wet	1	2	3.71441
RIL_084	wet	1	2	3.03469
RIL_086	wet	1	2	5.39857
RIL_089	wet	1	2	8.97182
RIL_090	wet	1	2	6.2009
RIL_094	wet	1	2	NA
RIL_096	wet	1	2	2.65476
RIL_098	wet	1	2	3.59858
RIL_101	wet	1	2	7.74453
RIL_102	wet	1	2	4.3393
RIL_103	wet	1	2	1.9578
RIL_109	wet	1	2	5.40526
RIL_111	wet	1	2	8.05439
RIL_118	wet	1	2	6.78256
RIL_119	wet	1	2	6.61497
RIL_120	wet	1	2	3.53827
RIL_122	wet	1	2	3.98775
RIL_134	wet	1	2	2.46151
RIL_138	wet	1	2	1.51695
RIL_139	wet	1	2	3.05803
RIL_146	wet	1	2	8.35055
RIL_153	wet	1	2	6.21047
RIL_160	wet	1	2	4.73826
RIL_166	wet	1	2	7.82242
RIL_170	wet	1	2	13.4663
RIL_171	wet	1	2	3.42044
RIL_181	wet	1	2	2.72093
RIL_184	wet	1	2	3.22117
RIL_193	wet	1	2	7.2357
RIL_202	wet	1	2	4.5326
RIL_207	wet	1	2	4.2448
RIL_208	wet	1	2	4.52513
RIL_211	wet	1	2	3.01013
RIL_214	wet	1	2	2.4198
RIL_215	wet	1	2	NA
A10	wet	2	7	0.59739
B100	wet	2	7	4.58877
B100	wet	2	7	5.92901
B100	wet	2	7	6.10919
B100	wet	2	7	7.17802
B100	wet	2	7	4.47204
RIL_002	wet	2	7	6.33483
RIL_008	wet	2	7	3.87132
RIL_009	wet	2	7	3.93689
RIL_010	wet	2	7	6.00496
RIL_016	wet	2	7	5.91653
RIL_018	wet	2	7	4.5407
RIL_024	wet	2	7	4.14845
RIL_029	wet	2	7	4.9384
RIL_030	wet	2	7	3.48236
RIL_036	wet	2	7	5.28722
RIL_040	wet	2	7	5.28183
RIL_042	wet	2	7	2.37793
RIL_044	wet	2	7	3.1729
RIL_045	wet	2	7	1.68084
RIL_050	wet	2	7	3.88733
RIL_053	wet	2	7	2.34744
RIL_056	wet	2	7	NA
RIL_057	wet	2	7	4.04877
RIL_058	wet	2	7	3.6393
RIL_066	wet	2	7	2.70133
RIL_072	wet	2	7	2.62508
RIL_073	wet	2	7	NA
RIL_081	wet	2	7	6.53728
RIL_088	wet	2	7	3.03831
RIL_089	wet	2	7	8.64659
RIL_093	wet	2	7	3.65193
RIL_094	wet	2	7	5.61825
RIL_096	wet	2	7	2.5031
RIL_100	wet	2	7	5.6404
RIL_101	wet	2	7	5.34369
RIL_103	wet	2	7	NA
RIL_104	wet	2	7	3.66093
RIL_106	wet	2	7	4.53264
RIL_116	wet	2	7	2.17663
RIL_120	wet	2	7	2.95966
RIL_125	wet	2	7	5.71988
RIL_127	wet	2	7	5.68048
RIL_137	wet	2	7	4.04663
RIL_138	wet	2	7	2.58138
RIL_140	wet	2	7	NA
RIL_146	wet	2	7	5.181
RIL_147	wet	2	7	5.4776
RIL_150	wet	2	7	3.28339
RIL_161	wet	2	7	8.31076
RIL_166	wet	2	7	2.62332
RIL_174	wet	2	7	2.97854
RIL_181	wet	2	7	5.6494
RIL_182	wet	2	7	NA
RIL_186	wet	2	7	4.30655
RIL_193	wet	2	7	3.43168
RIL_195	wet	2	7	3.32591
RIL_201	wet	2	7	5.06582
RIL_207	wet	2	7	4.48458
RIL_213	wet	2	7	6.33331
RIL_214	wet	2	7	1.8523
RIL_215	wet	2	7	NA
RIL_218	wet	2	7	2.55718
B100	wet	2	8	4.70884
B100	wet	2	8	2.73532
B100	wet	2	8	9.62517
B100	wet	2	8	3.29617
B100	wet	2	8	5.15323
RIL_004	wet	2	8	2.53656
RIL_012	wet	2	8	4.3202
RIL_013	wet	2	8	3.55835
RIL_014	wet	2	8	4.98554
RIL_017	wet	2	8	5.48798
RIL_020	wet	2	8	7.35532
RIL_022	wet	2	8	5.0956
RIL_033	wet	2	8	1.7509
RIL_035	wet	2	8	NA
RIL_043	wet	2	8	9.0695
RIL_048	wet	2	8	2.25717
RIL_052	wet	2	8	3.90051
RIL_054	wet	2	8	4.34297
RIL_059	wet	2	8	NA
RIL_062	wet	2	8	NA
RIL_063	wet	2	8	5.73529
RIL_064	wet	2	8	3.12338
RIL_069	wet	2	8	3.34874
RIL_078	wet	2	8	3.6436
RIL_079	wet	2	8	3.36997
RIL_082	wet	2	8	4.98754
RIL_084	wet	2	8	2.8099
RIL_086	wet	2	8	3.37116
RIL_090	wet	2	8	NA
RIL_098	wet	2	8	6.3729
RIL_099	wet	2	8	5.94616
RIL_102	wet	2	8	NA
RIL_105	wet	2	8	3.82983
RIL_109	wet	2	8	4.39727
RIL_111	wet	2	8	5.80773
RIL_114	wet	2	8	2.79653
RIL_118	wet	2	8	8.30587
RIL_119	wet	2	8	2.87902
RIL_121	wet	2	8	4.95736
RIL_122	wet	2	8	3.79268
RIL_123	wet	2	8	2.4466
RIL_131	wet	2	8	3.15732
RIL_134	wet	2	8	3.49827
RIL_139	wet	2	8	2.9201
RIL_148	wet	2	8	5.61162
RIL_151	wet	2	8	4.61998
RIL_153	wet	2	8	6.22006
RIL_154	wet	2	8	1.90094
RIL_159	wet	2	8	3.81093
RIL_160	wet	2	8	4.50573
RIL_163	wet	2	8	2.78995
RIL_170	wet	2	8	9.21801
RIL_171	wet	2	8	2.43207
RIL_180	wet	2	8	2.37926
RIL_183	wet	2	8	4.73289
RIL_184	wet	2	8	6.1827
RIL_194	wet	2	8	3.55308
RIL_197	wet	2	8	2.025
RIL_200	wet	2	8	5.30631
RIL_202	wet	2	8	7.75834
RIL_206	wet	2	8	3.17205
RIL_208	wet	2	8	3.08054
RIL_211	wet	2	8	2.57887
B100	wet	3	9	3.41867
B100	wet	3	9	6.68079
B100	wet	3	9	6.35713
B100	wet	3	9	2.32697
B100	wet	3	9	4.42627
RIL_005	wet	3	9	NA
RIL_016	wet	3	9	NA
RIL_022	wet	3	9	8.56719
RIL_030	wet	3	9	4.54913
RIL_033	wet	3	9	1.0337
RIL_035	wet	3	9	3.90324
RIL_044	wet	3	9	6.3778
RIL_045	wet	3	9	1.9017
RIL_048	wet	3	9	3.5203
RIL_050	wet	3	9	1.80822
RIL_052	wet	3	9	1.03066
RIL_053	wet	3	9	4.16277
RIL_054	wet	3	9	2.76357
RIL_056	wet	3	9	3.07391
RIL_057	wet	3	9	1.57573
RIL_059	wet	3	9	3.26097
RIL_069	wet	3	9	4.85038
RIL_079	wet	3	9	3.10232
RIL_084	wet	3	9	2.61696
RIL_090	wet	3	9	NA
RIL_094	wet	3	9	2.87748
RIL_098	wet	3	9	2.61268
RIL_099	wet	3	9	6.22709
RIL_101	wet	3	9	5.60102
RIL_102	wet	3	9	3.62768
RIL_104	wet	3	9	NA
RIL_105	wet	3	9	5.49954
RIL_111	wet	3	9	3.36793
RIL_118	wet	3	9	5.2973
RIL_119	wet	3	9	4.04258
RIL_121	wet	3	9	2.5922
RIL_122	wet	3	9	2.36855
RIL_125	wet	3	9	4.38187
RIL_131	wet	3	9	2.8959
RIL_138	wet	3	9	2.78113
RIL_139	wet	3	9	3.41303
RIL_150	wet	3	9	1.77613
RIL_151	wet	3	9	2.24251
RIL_153	wet	3	9	3.86081
RIL_154	wet	3	9	2.99907
RIL_159	wet	3	9	8.15467
RIL_160	wet	3	9	4.37281
RIL_170	wet	3	9	6.39933
RIL_171	wet	3	9	2.02462
RIL_174	wet	3	9	0.91235
RIL_180	wet	3	9	8.8037
RIL_183	wet	3	9	4.54147
RIL_184	wet	3	9	NA
RIL_186	wet	3	9	4.25637
RIL_193	wet	3	9	5.01949
RIL_194	wet	3	9	3.03075
RIL_200	wet	3	9	5.06463
RIL_201	wet	3	9	NA
RIL_202	wet	3	9	2.07176
RIL_206	wet	3	9	NA
RIL_208	wet	3	9	4.78907
RIL_211	wet	3	9	4.51517
RIL_218	wet	3	9	2.39815
A10	wet	3	10	1.1926
B100	wet	3	10	NA
B100	wet	3	10	NA
B100	wet	3	10	NA
B100	wet	3	10	6.11116
B100	wet	3	10	4.74235
RIL_004	wet	3	10	2.3007
RIL_008	wet	3	10	NA
RIL_009	wet	3	10	2.51183
RIL_010	wet	3	10	1.75632
RIL_012	wet	3	10	5.85201
RIL_013	wet	3	10	3.36523
RIL_014	wet	3	10	3.12956
RIL_017	wet	3	10	8.8037
RIL_018	wet	3	10	NA
RIL_020	wet	3	10	6.64254
RIL_024	wet	3	10	7.21819
RIL_029	wet	3	10	4.77677
RIL_036	wet	3	10	3.75913
RIL_040	wet	3	10	4.7739
RIL_042	wet	3	10	NA
RIL_043	wet	3	10	NA
RIL_058	wet	3	10	4.14458
RIL_062	wet	3	10	4.74227
RIL_063	wet	3	10	4.23199
RIL_064	wet	3	10	5.37888
RIL_066	wet	3	10	NA
RIL_072	wet	3	10	3.37503
RIL_073	wet	3	10	5.15273
RIL_076	wet	3	10	4.41158
RIL_078	wet	3	10	3.86928
RIL_081	wet	3	10	5.1149
RIL_082	wet	3	10	4.33003
RIL_086	wet	3	10	3.92636
RIL_088	wet	3	10	NA
RIL_089	wet	3	10	6.7787
RIL_096	wet	3	10	2.65705
RIL_100	wet	3	10	8.19977
RIL_103	wet	3	10	1.75997
RIL_106	wet	3	10	7.56163
RIL_109	wet	3	10	3.97817
RIL_114	wet	3	10	4.12088
RIL_116	wet	3	10	3.60578
RIL_120	wet	3	10	4.31781
RIL_123	wet	3	10	1.146
RIL_127	wet	3	10	3.67557
RIL_134	wet	3	10	NA
RIL_137	wet	3	10	3.81143
RIL_140	wet	3	10	1.59803
RIL_146	wet	3	10	5.74013
RIL_147	wet	3	10	2.71643
RIL_148	wet	3	10	3.45527
RIL_161	wet	3	10	NA
RIL_163	wet	3	10	2.34384
RIL_166	wet	3	10	3.05619
RIL_181	wet	3	10	3.28897
RIL_182	wet	3	10	NA
RIL_195	wet	3	10	3.36043
RIL_197	wet	3	10	1.6032
RIL_207	wet	3	10	3.11554
RIL_213	wet	3	10	11.3994
RIL_214	wet	3	10	4.45523
RIL_215	wet	3	10	4.92391
B100	dry	1	3	NA
B100	dry	1	3	3.49911
B100	dry	1	3	2.81337
B100	dry	1	3	5.3051
B100	dry	1	3	3.57418
RIL_002	dry	1	3	1.2563
RIL_005	dry	1	3	2.9602
RIL_008	dry	1	3	3.31686
RIL_010	dry	1	3	2.51191
RIL_012	dry	1	3	2.22213
RIL_013	dry	1	3	2.60941
RIL_014	dry	1	3	3.75127
RIL_016	dry	1	3	2.75165
RIL_017	dry	1	3	4.4603
RIL_020	dry	1	3	4.0738
RIL_024	dry	1	3	4.0166
RIL_029	dry	1	3	5.07267
RIL_030	dry	1	3	2.63047
RIL_033	dry	1	3	1.87753
RIL_036	dry	1	3	2.75258
RIL_042	dry	1	3	2.84084
RIL_043	dry	1	3	6.5827
RIL_045	dry	1	3	1.71677
RIL_048	dry	1	3	1.48964
RIL_056	dry	1	3	3.77821
RIL_057	dry	1	3	1.58903
RIL_059	dry	1	3	3.84428
RIL_062	dry	1	3	2.79017
RIL_064	dry	1	3	2.5183
RIL_072	dry	1	3	2.27306
RIL_073	dry	1	3	2.3031
RIL_081	dry	1	3	NA
RIL_088	dry	1	3	1.32143
RIL_093	dry	1	3	3.9036
RIL_099	dry	1	3	4.07547
RIL_100	dry	1	3	6.64773
RIL_104	dry	1	3	6.51121
RIL_105	dry	1	3	2.93265
RIL_106	dry	1	3	3.9484
RIL_114	dry	1	3	3.34224
RIL_116	dry	1	3	3.68072
RIL_121	dry	1	3	2.2499
RIL_123	dry	1	3	6.21344
RIL_127	dry	1	3	4.79111
RIL_131	dry	1	3	1.13954
RIL_137	dry	1	3	3.13437
RIL_140	dry	1	3	2.80228
RIL_147	dry	1	3	1.3685
RIL_148	dry	1	3	2.25656
RIL_150	dry	1	3	3.81073
RIL_151	dry	1	3	2.27433
RIL_154	dry	1	3	1.44596
RIL_159	dry	1	3	3.97216
RIL_161	dry	1	3	2.11422
RIL_163	dry	1	3	1.0391
RIL_174	dry	1	3	1.91947
RIL_180	dry	1	3	1.76192
RIL_183	dry	1	3	2.71986
RIL_186	dry	1	3	3.95422
RIL_195	dry	1	3	2.95609
RIL_197	dry	1	3	2.34571
RIL_201	dry	1	3	5.07747
RIL_206	dry	1	3	2.58275
RIL_213	dry	1	3	5.47058
RIL_218	dry	1	3	NA
A10	dry	1	4	2.1051
B100	dry	1	4	1.4381
B100	dry	1	4	NA
B100	dry	1	4	5.17673
B100	dry	1	4	2.06017
B100	dry	1	4	2.80917
RIL_004	dry	1	4	2.54177
RIL_009	dry	1	4	3.56905
RIL_018	dry	1	4	2.48
RIL_035	dry	1	4	2.46816
RIL_040	dry	1	4	3.15499
RIL_044	dry	1	4	2.56878
RIL_050	dry	1	4	2.73693
RIL_052	dry	1	4	5.33674
RIL_053	dry	1	4	2.66292
RIL_054	dry	1	4	1.41147
RIL_058	dry	1	4	6.41223
RIL_063	dry	1	4	4.24477
RIL_066	dry	1	4	3.41017
RIL_069	dry	1	4	2.12481
RIL_076	dry	1	4	2.1257
RIL_079	dry	1	4	2.21188
RIL_084	dry	1	4	2.10609
RIL_086	dry	1	4	3.21
RIL_089	dry	1	4	5.35721
RIL_090	dry	1	4	3.13787
RIL_094	dry	1	4	3.30301
RIL_096	dry	1	4	2.1596
RIL_101	dry	1	4	4.5601
RIL_102	dry	1	4	3.12246
RIL_103	dry	1	4	0.616823
RIL_109	dry	1	4	3.91104
RIL_111	dry	1	4	6.11662
RIL_118	dry	1	4	3.72797
RIL_119	dry	1	4	3.86747
RIL_120	dry	1	4	3.2515
RIL_122	dry	1	4	1.54167
RIL_125	dry	1	4	NA
RIL_134	dry	1	4	3.76184
RIL_138	dry	1	4	1.22806
RIL_139	dry	1	4	2.4141
RIL_146	dry	1	4	2.0903
RIL_153	dry	1	4	4.5402
RIL_160	dry	1	4	2.54414
RIL_166	dry	1	4	1.27149
RIL_170	dry	1	4	8.09371
RIL_171	dry	1	4	2.72079
RIL_181	dry	1	4	2.1647
RIL_184	dry	1	4	2.22662
RIL_193	dry	1	4	2.18371
RIL_194	dry	1	4	1.86651
RIL_202	dry	1	4	3.41314
RIL_207	dry	1	4	2.75556
RIL_208	dry	1	4	1.69378
RIL_211	dry	1	4	2.69877
RIL_214	dry	1	4	2.57565
RIL_215	dry	1	4	5.13478
A10	dry	2	5	1.06899
B100	dry	2	5	6.81105
B100	dry	2	5	3.5223
B100	dry	2	5	5.37254
B100	dry	2	5	2.08637
B100	dry	2	5	5.51146
RIL_002	dry	2	5	3.22437
RIL_008	dry	2	5	2.59053
RIL_009	dry	2	5	3.05331
RIL_010	dry	2	5	2.56085
RIL_016	dry	2	5	NA
RIL_018	dry	2	5	3.06318
RIL_024	dry	2	5	3.57926
RIL_029	dry	2	5	3.71276
RIL_030	dry	2	5	1.63246
RIL_036	dry	2	5	4.49737
RIL_040	dry	2	5	2.37423
RIL_042	dry	2	5	1.50376
RIL_044	dry	2	5	1.84734
RIL_045	dry	2	5	2.0807
RIL_050	dry	2	5	2.0559
RIL_053	dry	2	5	1.74071
RIL_056	dry	2	5	3.03833
RIL_057	dry	2	5	3.12333
RIL_058	dry	2	5	2.66457
RIL_066	dry	2	5	3.50147
RIL_072	dry	2	5	2.35218
RIL_073	dry	2	5	1.27875
RIL_076	dry	2	5	1.78115
RIL_081	dry	2	5	3.33004
RIL_088	dry	2	5	2.46003
RIL_089	dry	2	5	4.32508
RIL_093	dry	2	5	2.99554
RIL_094	dry	2	5	6.5172
RIL_096	dry	2	5	2.38474
RIL_100	dry	2	5	2.54232
RIL_101	dry	2	5	4.45343
RIL_103	dry	2	5	1.63977
RIL_104	dry	2	5	5.4112
RIL_106	dry	2	5	5.89758
RIL_116	dry	2	5	1.29922
RIL_120	dry	2	5	1.85585
RIL_125	dry	2	5	4.32923
RIL_127	dry	2	5	8.51586
RIL_137	dry	2	5	2.03283
RIL_138	dry	2	5	1.59157
RIL_140	dry	2	5	2.95733
RIL_146	dry	2	5	4.02567
RIL_147	dry	2	5	3.53176
RIL_161	dry	2	5	3.46402
RIL_166	dry	2	5	1.63971
RIL_174	dry	2	5	4.45646
RIL_181	dry	2	5	2.7007
RIL_186	dry	2	5	3.86059
RIL_193	dry	2	5	NA
RIL_195	dry	2	5	3.60247
RIL_201	dry	2	5	3.48907
RIL_207	dry	2	5	1.96057
RIL_213	dry	2	5	7.71653
RIL_214	dry	2	5	2.40476
RIL_215	dry	2	5	3.01859
RIL_218	dry	2	5	2.46957
B100	dry	2	6	5.14512
B100	dry	2	6	4.34723
B100	dry	2	6	5.2991
B100	dry	2	6	3.98357
B100	dry	2	6	3.54673
RIL_004	dry	2	6	2.21089
RIL_005	dry	2	6	2.10293
RIL_012	dry	2	6	4.27918
RIL_013	dry	2	6	2.53195
RIL_014	dry	2	6	5.53917
RIL_017	dry	2	6	3.50024
RIL_020	dry	2	6	3.3858
RIL_022	dry	2	6	4.32795
RIL_033	dry	2	6	1.88251
RIL_035	dry	2	6	3.40703
RIL_043	dry	2	6	6.02073
RIL_048	dry	2	6	2.74696
RIL_052	dry	2	6	3.6582
RIL_054	dry	2	6	2.53223
RIL_059	dry	2	6	4.04746
RIL_062	dry	2	6	3.33897
RIL_063	dry	2	6	2.96132
RIL_064	dry	2	6	0.93868
RIL_069	dry	2	6	2.02621
RIL_078	dry	2	6	2.83265
RIL_079	dry	2	6	2.24241
RIL_082	dry	2	6	4.48947
RIL_084	dry	2	6	2.3496
RIL_086	dry	2	6	2.65437
RIL_090	dry	2	6	1.7891
RIL_098	dry	2	6	2.45453
RIL_099	dry	2	6	9.1046
RIL_102	dry	2	6	3.62308
RIL_105	dry	2	6	3.37723
RIL_109	dry	2	6	3.13964
RIL_111	dry	2	6	4.05516
RIL_114	dry	2	6	4.0573
RIL_118	dry	2	6	4.61553
RIL_119	dry	2	6	2.2617
RIL_121	dry	2	6	3.64707
RIL_122	dry	2	6	NA
RIL_123	dry	2	6	1.3601
RIL_131	dry	2	6	1.65321
RIL_134	dry	2	6	5.3244
RIL_139	dry	2	6	2.85847
RIL_148	dry	2	6	1.44611
RIL_151	dry	2	6	2.56093
RIL_153	dry	2	6	4.1279
RIL_154	dry	2	6	1.67085
RIL_159	dry	2	6	3.87057
RIL_163	dry	2	6	4.61238
RIL_180	dry	2	6	2.32216
RIL_183	dry	2	6	2.13467
RIL_184	dry	2	6	3.94183
RIL_194	dry	2	6	2.14436
RIL_197	dry	2	6	2.50286
RIL_200	dry	2	6	4.11773
RIL_202	dry	2	6	6.03233
RIL_206	dry	2	6	2.17506
RIL_208	dry	2	6	1.28852
RIL_211	dry	2	6	3.46707
B100	dry	3	11	6.55491
B100	dry	3	11	NA
B100	dry	3	11	3.64333
B100	dry	3	11	NA
B100	dry	3	11	NA
RIL_005	dry	3	11	4.35182
RIL_016	dry	3	11	2.63939
RIL_022	dry	3	11	3.9406
RIL_030	dry	3	11	2.59876
RIL_033	dry	3	11	2.32663
RIL_035	dry	3	11	2.10047
RIL_044	dry	3	11	3.1643
RIL_045	dry	3	11	2.92802
RIL_048	dry	3	11	2.85967
RIL_050	dry	3	11	NA
RIL_052	dry	3	11	2.65351
RIL_053	dry	3	11	1.3049
RIL_054	dry	3	11	2.0416
RIL_056	dry	3	11	4.94713
RIL_057	dry	3	11	1.84747
RIL_059	dry	3	11	2.80642
RIL_069	dry	3	11	3.02681
RIL_079	dry	3	11	5.79558
RIL_084	dry	3	11	2.31432
RIL_090	dry	3	11	3.94274
RIL_093	dry	3	11	NA
RIL_094	dry	3	11	6.69607
RIL_098	dry	3	11	2.8681
RIL_101	dry	3	11	4.35792
RIL_102	dry	3	11	2.87299
RIL_104	dry	3	11	3.4793
RIL_105	dry	3	11	2.92888
RIL_111	dry	3	11	2.43774
RIL_118	dry	3	11	4.30664
RIL_119	dry	3	11	2.02191
RIL_121	dry	3	11	2.18177
RIL_122	dry	3	11	2.25488
RIL_125	dry	3	11	2.86558
RIL_131	dry	3	11	1.48515
RIL_138	dry	3	11	1.5847
RIL_139	dry	3	11	3.31919
RIL_150	dry	3	11	4.05555
RIL_151	dry	3	11	2.0749
RIL_153	dry	3	11	2.74937
RIL_154	dry	3	11	1.7959
RIL_159	dry	3	11	5.50269
RIL_160	dry	3	11	3.93203
RIL_170	dry	3	11	NA
RIL_171	dry	3	11	2.75521
RIL_180	dry	3	11	1.39177
RIL_183	dry	3	11	NA
RIL_184	dry	3	11	2.21788
RIL_186	dry	3	11	5.94641
RIL_193	dry	3	11	2.3682
RIL_194	dry	3	11	2.67459
RIL_200	dry	3	11	2.93447
RIL_201	dry	3	11	NA
RIL_202	dry	3	11	2.04892
RIL_206	dry	3	11	1.87115
RIL_208	dry	3	11	3.05063
RIL_211	dry	3	11	3.62537
RIL_218	dry	3	11	3.78313
A10	dry	3	12	0.800857
B100	dry	3	12	NA
B100	dry	3	12	2.4693
B100	dry	3	12	NA
B100	dry	3	12	4.30545
B100	dry	3	12	NA
RIL_002	dry	3	12	1.9528
RIL_004	dry	3	12	1.15963
RIL_008	dry	3	12	NA
RIL_009	dry	3	12	1.97077
RIL_010	dry	3	12	1.89437
RIL_012	dry	3	12	5.32611
RIL_013	dry	3	12	2.18231
RIL_014	dry	3	12	4.00343
RIL_017	dry	3	12	6.61748
RIL_018	dry	3	12	5.06828
RIL_020	dry	3	12	7.1342
RIL_024	dry	3	12	3.06074
RIL_029	dry	3	12	3.64028
RIL_036	dry	3	12	NA
RIL_040	dry	3	12	4.21244
RIL_042	dry	3	12	2.21052
RIL_043	dry	3	12	NA
RIL_058	dry	3	12	4.97963
RIL_062	dry	3	12	6.27163
RIL_063	dry	3	12	4.44624
RIL_064	dry	3	12	2.80593
RIL_066	dry	3	12	1.96896
RIL_072	dry	3	12	1.62938
RIL_073	dry	3	12	2.96017
RIL_076	dry	3	12	1.70218
RIL_078	dry	3	12	1.95734
RIL_081	dry	3	12	2.82237
RIL_082	dry	3	12	2.69044
RIL_086	dry	3	12	NA
RIL_088	dry	3	12	4.19937
RIL_089	dry	3	12	4.19913
RIL_096	dry	3	12	1.15973
RIL_100	dry	3	12	7.66403
RIL_103	dry	3	12	1.58037
RIL_106	dry	3	12	3.5275
RIL_109	dry	3	12	3.42161
RIL_114	dry	3	12	3.23752
RIL_116	dry	3	12	1.47301
RIL_120	dry	3	12	1.66997
RIL_123	dry	3	12	1.48647
RIL_127	dry	3	12	3.461
RIL_134	dry	3	12	NA
RIL_137	dry	3	12	2.54267
RIL_140	dry	3	12	1.20413
RIL_146	dry	3	12	4.08425
RIL_147	dry	3	12	1.86636
RIL_148	dry	3	12	1.86462
RIL_161	dry	3	12	NA
RIL_163	dry	3	12	3.05057
RIL_166	dry	3	12	1.38548
RIL_181	dry	3	12	3.03995
RIL_182	dry	3	12	4.58323
RIL_195	dry	3	12	NA
RIL_197	dry	3	12	2.80109
RIL_207	dry	3	12	2.32102
RIL_213	dry	3	12	7.23499
RIL_214	dry	3	12	2.51583
RIL_215	dry	3	12	3.56426
