# Supplementary material for: Correlation and co-localization of QTL for stomatal density, canopy temperature, and productivity with and without drought stress in Setaria
Source: J Exp Bot. 2021 Apr 24;72(13):5024–37. doi: 10.1093/jxb/erab166 (PMC8219040; doi:10.1093/jxb/erab166)
Supplement: erab166_suppl_suppl_Supplementary_Table_S4 [file erab166_suppl_suppl_supplementary_table_s4.xlsx]

## Sheet: DR15_height_panicle_emergence_b
GENOTYPE	TREATMENT	BLOCK	CULM_HEIGHT	TOLLER_HEIGHT	PANICLE_EMERGENCE
A10	wet	1	209	212.667	23
B100	wet	1	588.5	413.214	40.1667
RIL_002	wet	1	620.333	364	30
RIL_004	wet	1	412.667	178	31
RIL_005	wet	1	315.333	218.333	31
RIL_008	wet	1	760.667	NA	31
RIL_009	wet	1	480.667	330	33
RIL_010	wet	1	651	616	34
RIL_012	wet	1	529.333	309	33
RIL_013	wet	1	398.333	273	28
RIL_014	wet	1	348	225	31
RIL_017	wet	1	528	372.333	31
RIL_018	wet	1	496	344	31
RIL_020	wet	1	755.667	434.5	31
RIL_022	wet	1	NA	NA	31
RIL_024	wet	1	471	240.333	31
RIL_029	wet	1	639.333	470.667	35
RIL_030	wet	1	513.333	284.5	33
RIL_033	wet	1	302.667	221	31
RIL_035	wet	1	469.333	191	39
RIL_036	wet	1	470.333	214	36
RIL_040	wet	1	649.333	586.333	30
RIL_042	wet	1	405.333	218.333	31
RIL_043	wet	1	568	NA	34
RIL_044	wet	1	594.333	453	31
RIL_045	wet	1	319	199.333	27
RIL_048	wet	1	361.333	180	36
RIL_050	wet	1	468	395	31
RIL_052	wet	1	467.333	359	29
RIL_053	wet	1	434.667	246.333	31
RIL_054	wet	1	336	218	35
RIL_056	wet	1	440	499	33
RIL_057	wet	1	465.667	310.5	39
RIL_058	wet	1	512.333	228.667	34
RIL_059	wet	1	532.333	432	32
RIL_062	wet	1	602.667	414.667	32
RIL_063	wet	1	529.667	358	NA
RIL_064	wet	1	358	264.5	30
RIL_066	wet	1	440	290	31
RIL_069	wet	1	605.5	542.5	31
RIL_072	wet	1	524	396.333	31
RIL_073	wet	1	692.667	536	39
RIL_076	wet	1	540.667	452	27
RIL_079	wet	1	370.667	245.5	28
RIL_081	wet	1	677	355	41
RIL_082	wet	1	401	289.667	33
RIL_084	wet	1	472.667	245	31
RIL_086	wet	1	548	334.667	33
RIL_088	wet	1	470	261.667	42
RIL_089	wet	1	688.667	364	34
RIL_090	wet	1	557.333	423.667	39
RIL_093	wet	1	311.333	253	31
RIL_094	wet	1	619.333	NA	38
RIL_096	wet	1	291	289	28
RIL_098	wet	1	571.333	329	28
RIL_099	wet	1	423.333	344	32
RIL_100	wet	1	620	NA	40
RIL_101	wet	1	806	347.5	34
RIL_102	wet	1	569	404.5	27
RIL_103	wet	1	342.333	253.5	35
RIL_104	wet	1	573	317.5	39
RIL_105	wet	1	379.333	314.333	27
RIL_106	wet	1	344	222.333	33
RIL_109	wet	1	649.667	473	33
RIL_111	wet	1	742	421.333	31
RIL_114	wet	1	612.333	357	37
RIL_116	wet	1	385	272.333	28
RIL_118	wet	1	492.667	153.333	42
RIL_119	wet	1	810	NA	39
RIL_120	wet	1	385.667	237	30
RIL_121	wet	1	492	265	30
RIL_122	wet	1	493.333	264.667	33
RIL_123	wet	1	422.667	NA	38
RIL_125	wet	1	NA	NA	37
RIL_127	wet	1	496	NA	32
RIL_131	wet	1	255.333	175.667	31
RIL_134	wet	1	285.667	273.667	27
RIL_137	wet	1	812.667	NA	36
RIL_138	wet	1	259.667	199.667	31
RIL_139	wet	1	368.667	242.667	37
RIL_140	wet	1	650.333	548	35
RIL_146	wet	1	641.333	424	34
RIL_147	wet	1	434.333	235.667	30
RIL_148	wet	1	562.667	408	33
RIL_151	wet	1	485.667	320	30
RIL_153	wet	1	669.667	467	31
RIL_154	wet	1	292	168.667	30
RIL_159	wet	1	464.667	353.333	32
RIL_160	wet	1	549.667	318	33
RIL_161	wet	1	523.667	455.5	41
RIL_163	wet	1	420.333	290.333	30
RIL_166	wet	1	873.667	666	34
RIL_170	wet	1	850.667	728.5	37
RIL_171	wet	1	266.333	280.333	28
RIL_174	wet	1	381	292	30
RIL_180	wet	1	367	356	30
RIL_181	wet	1	352.667	209.667	35
RIL_183	wet	1	596.667	402.5	36
RIL_184	wet	1	405.333	287	28
RIL_186	wet	1	483.667	366	31
RIL_193	wet	1	605.667	419.667	30
RIL_195	wet	1	453.667	376.667	33
RIL_197	wet	1	377.667	264	36
RIL_201	wet	1	841.333	697	34
RIL_202	wet	1	482.333	260.667	34
RIL_206	wet	1	471.667	344	28
RIL_207	wet	1	567	233	29
RIL_208	wet	1	636.333	459	27
RIL_211	wet	1	469	395	31
RIL_213	wet	1	682	441	33
RIL_214	wet	1	410.667	280.667	35
RIL_215	wet	1	675.333	NA	38
RIL_218	wet	1	487	392	36
A10	wet	2	207	190.667	24
B100	wet	2	609.067	292.5	38.9
RIL_002	wet	2	609.333	422	28
RIL_004	wet	2	402.333	274.5	28
RIL_005	wet	2	NA	NA	31
RIL_008	wet	2	700.667	NA	31
RIL_009	wet	2	531.333	294.333	31
RIL_010	wet	2	622.333	531	32
RIL_012	wet	2	538.667	136.5	31
RIL_013	wet	2	428	213.667	27
RIL_014	wet	2	442	282.333	28
RIL_016	wet	2	471.667	384.333	31
RIL_017	wet	2	621	416	31
RIL_018	wet	2	500.667	378.5	30
RIL_020	wet	2	787.667	264	31
RIL_022	wet	2	660.667	NA	32
RIL_024	wet	2	499	284.667	30
RIL_029	wet	2	769.333	178	34
RIL_030	wet	2	480.667	208	32
RIL_033	wet	2	320	178.333	31
RIL_035	wet	2	428.667	341.5	38
RIL_036	wet	2	604.667	243.667	31
RIL_040	wet	2	707	482.5	30
RIL_042	wet	2	312.667	196.667	30
RIL_043	wet	2	562	346.5	32
RIL_044	wet	2	542	NA	30
RIL_045	wet	2	358.667	214	28
RIL_048	wet	2	273.667	234.333	37
RIL_050	wet	2	500	377	28
RIL_052	wet	2	555.667	331.5	31
RIL_053	wet	2	579.333	349.667	32
RIL_054	wet	2	360	314	35
RIL_056	wet	2	496.333	400.667	32
RIL_057	wet	2	469.333	424	36
RIL_058	wet	2	442	320.667	34
RIL_059	wet	2	529.333	365	32
RIL_062	wet	2	562.667	397	32
RIL_063	wet	2	638.333	NA	39
RIL_064	wet	2	430.333	140.667	28
RIL_066	wet	2	391	53	31
RIL_069	wet	2	522.333	402	28
RIL_072	wet	2	400	290.333	33
RIL_073	wet	2	720.333	103.5	35
RIL_076	wet	2	NA	NA	30
RIL_078	wet	2	428.667	273.5	27
RIL_079	wet	2	437.667	246	30
RIL_081	wet	2	739.667	NA	39
RIL_082	wet	2	478.333	263.5	33
RIL_084	wet	2	457.333	178.5	30
RIL_086	wet	2	422.333	340	33
RIL_088	wet	2	473	124.5	39
RIL_089	wet	2	636.333	398.5	34
RIL_090	wet	2	473.333	191	32
RIL_093	wet	2	390.333	272.333	28
RIL_094	wet	2	623.667	NA	39
RIL_096	wet	2	366	175.333	28
RIL_098	wet	2	673	356	27
RIL_099	wet	2	428.333	327.667	31
RIL_100	wet	2	649.333	NA	35
RIL_101	wet	2	729	NA	32
RIL_102	wet	2	552.667	295	28
RIL_103	wet	2	329	454	32
RIL_104	wet	2	565.667	NA	37
RIL_105	wet	2	406	333.5	28
RIL_106	wet	2	360	264	31
RIL_109	wet	2	674	329.333	30
RIL_111	wet	2	825.333	NA	31
RIL_114	wet	2	463.667	336.5	37
RIL_116	wet	2	281	226.667	28
RIL_118	wet	2	543.333	332	42
RIL_119	wet	2	713.333	NA	39
RIL_120	wet	2	370	104.667	29
RIL_121	wet	2	464.333	370	29
RIL_122	wet	2	474.333	245.333	31
RIL_123	wet	2	424.667	384.5	32
RIL_125	wet	2	566.667	342	39
RIL_127	wet	2	530.333	239.5	34
RIL_131	wet	2	383	310.333	31
RIL_134	wet	2	647.333	NA	35
RIL_137	wet	2	783.667	NA	36
RIL_138	wet	2	289.333	265.667	32
RIL_139	wet	2	324.333	275.333	37
RIL_140	wet	2	564.667	448	32
RIL_146	wet	2	556.667	400	34
RIL_147	wet	2	458.667	329.333	31
RIL_148	wet	2	536.667	418.667	32
RIL_150	wet	2	482.333	249.667	33
RIL_151	wet	2	526.667	407.333	29
RIL_153	wet	2	516	340.667	32
RIL_154	wet	2	381.667	226.667	29
RIL_159	wet	2	504	277.667	32
RIL_160	wet	2	591.333	288	32
RIL_161	wet	2	659.333	304.5	34
RIL_163	wet	2	362.333	218.333	28
RIL_166	wet	2	340.333	260	27
RIL_170	wet	2	939.333	586	35
RIL_171	wet	2	315.667	216	28
RIL_174	wet	2	378.333	244	29
RIL_180	wet	2	418	160	28
RIL_181	wet	2	431.333	285.333	35
RIL_182	wet	2	444.333	272.333	39
RIL_183	wet	2	669	506	39
RIL_184	wet	2	NA	NA	29
RIL_186	wet	2	341	243	33
RIL_193	wet	2	576	262.333	28
RIL_194	wet	2	560.667	289.667	28
RIL_195	wet	2	427	320.333	32
RIL_197	wet	2	286.667	182.667	36
RIL_200	wet	2	528.667	264	34
RIL_201	wet	2	638.667	625	32
RIL_202	wet	2	557.667	368	33
RIL_206	wet	2	628.667	294	27
RIL_207	wet	2	610.333	469	28
RIL_208	wet	2	495.667	333.5	27
RIL_211	wet	2	605	193.333	32
RIL_213	wet	2	803	NA	34
RIL_214	wet	2	362.333	260	32
RIL_215	wet	2	626.667	NA	38
RIL_218	wet	2	417	NA	33
A10	wet	3	283.333	230.667	23
B100	wet	3	589.667	440.4	38.75
RIL_004	wet	3	310	207.667	30
RIL_005	wet	3	303.333	210	32
RIL_008	wet	3	788.333	383	32
RIL_009	wet	3	409	217	32
RIL_010	wet	3	643	NA	33
RIL_012	wet	3	580.333	NA	32
RIL_013	wet	3	406	235	27
RIL_014	wet	3	429.667	202	30
RIL_016	wet	3	433.333	270	32
RIL_017	wet	3	628	463	32
RIL_018	wet	3	497.333	420	31
RIL_020	wet	3	727.667	NA	31
RIL_022	wet	3	742	408.5	31
RIL_024	wet	3	527.333	397.333	33
RIL_029	wet	3	675.667	367	35
RIL_030	wet	3	565.333	338.5	34
RIL_033	wet	3	221.667	136.667	32
RIL_035	wet	3	544	297.333	39
RIL_036	wet	3	503.333	51	32
RIL_040	wet	3	685.667	361	30
RIL_042	wet	3	393.667	135	32
RIL_043	wet	3	492.667	NA	32
RIL_044	wet	3	656.667	NA	29
RIL_045	wet	3	320.667	139.5	27
RIL_048	wet	3	391.333	273	35
RIL_050	wet	3	452.333	251	30
RIL_052	wet	3	504	285	27
RIL_053	wet	3	536.333	304.333	31
RIL_054	wet	3	288	193.667	35
RIL_056	wet	3	399.667	246	33
RIL_057	wet	3	385.333	277	35
RIL_058	wet	3	471.667	246	35
RIL_059	wet	3	479	230	32
RIL_062	wet	3	516.333	281.5	35
RIL_063	wet	3	552.333	271	42
RIL_064	wet	3	479.667	254	30
RIL_066	wet	3	357.333	NA	32
RIL_069	wet	3	580	425	29
RIL_072	wet	3	495.333	285.333	32
RIL_073	wet	3	605.333	411.333	36
RIL_076	wet	3	665.667	544.667	28
RIL_078	wet	3	443.667	259.333	27
RIL_079	wet	3	318	255	28
RIL_081	wet	3	728.333	NA	42
RIL_082	wet	3	486.667	260.5	31
RIL_084	wet	3	457	NA	30
RIL_086	wet	3	468	304	33
RIL_088	wet	3	420.667	438.5	38
RIL_089	wet	3	724.667	NA	NA
RIL_090	wet	3	466.667	273.333	32
RIL_093	wet	3	NA	NA	30
RIL_094	wet	3	474.667	NA	39
RIL_096	wet	3	400.333	250.333	28
RIL_098	wet	3	601.333	NA	27
RIL_099	wet	3	441.333	344	30
RIL_100	wet	3	630	NA	36
RIL_101	wet	3	734.333	NA	35
RIL_102	wet	3	616.667	284.667	27
RIL_103	wet	3	274.667	188.667	32
RIL_104	wet	3	543.333	342	38
RIL_105	wet	3	480	357.333	28
RIL_106	wet	3	376.333	303.333	33
RIL_109	wet	3	690.333	408	30
RIL_111	wet	3	680.667	NA	33
RIL_114	wet	3	585.667	412	33
RIL_116	wet	3	465	272	29
RIL_118	wet	3	385	307	NA
RIL_119	wet	3	720.333	NA	39
RIL_120	wet	3	420	239.5	30
RIL_121	wet	3	413.333	249	28
RIL_122	wet	3	387	203	31
RIL_123	wet	3	328.667	245	35
RIL_125	wet	3	460.333	272.667	37
RIL_127	wet	3	452	309	36
RIL_131	wet	3	285.333	215	35
RIL_134	wet	3	686.667	344	38
RIL_137	wet	3	740.667	NA	37
RIL_138	wet	3	384	190	35
RIL_139	wet	3	338.667	282.667	36
RIL_140	wet	3	587	NA	35
RIL_146	wet	3	564.667	394	35
RIL_147	wet	3	413	292.667	31
RIL_148	wet	3	563.667	348	31
RIL_150	wet	3	277	226	32
RIL_151	wet	3	441	291.333	28
RIL_153	wet	3	608.333	NA	32
RIL_154	wet	3	367	218.667	30
RIL_159	wet	3	509.333	367	33
RIL_160	wet	3	514	232	31
RIL_161	wet	3	405.667	411	38
RIL_163	wet	3	335.667	176	31
RIL_166	wet	3	NA	NA	27
RIL_170	wet	3	862	600	37
RIL_171	wet	3	288.333	162	31
RIL_174	wet	3	259	133.667	28
RIL_180	wet	3	351	73	30
RIL_181	wet	3	375	305	36
RIL_182	wet	3	704.333	421	38
RIL_183	wet	3	622	416.5	37
RIL_184	wet	3	370	220	32
RIL_186	wet	3	505	305.5	34
RIL_193	wet	3	643.333	411.667	30
RIL_194	wet	3	548.333	293	28
RIL_195	wet	3	466	374.5	31
RIL_197	wet	3	293.667	175.667	35
RIL_200	wet	3	501	285.667	35
RIL_201	wet	3	711	NA	32
RIL_202	wet	3	389.667	434.5	33
RIL_206	wet	3	403	303	27
RIL_207	wet	3	600.333	161.5	28
RIL_208	wet	3	591.667	237	28
RIL_211	wet	3	613.333	407.667	30
RIL_213	wet	3	873.667	NA	35
RIL_214	wet	3	507	385	35
RIL_215	wet	3	577.667	NA	41
RIL_218	wet	3	440.333	NA	34
A10	dry	1	227.667	149	24
B100	dry	1	445.7	283.25	39.7778
RIL_002	dry	1	364.333	226	27
RIL_004	dry	1	357.667	239.667	31
RIL_005	dry	1	291.667	202.667	30
RIL_008	dry	1	735.333	NA	31
RIL_009	dry	1	491.333	331	30
RIL_010	dry	1	551.667	330	33
RIL_012	dry	1	397.667	52	30
RIL_013	dry	1	339	266	28
RIL_014	dry	1	389.667	109.333	27
RIL_016	dry	1	431	333	31
RIL_017	dry	1	646.667	304.333	31
RIL_018	dry	1	392.667	NA	30
RIL_020	dry	1	558.333	460	30
RIL_022	dry	1	NA	NA	32
RIL_024	dry	1	396	248.333	30
RIL_029	dry	1	540.667	117	31
RIL_030	dry	1	372.333	NA	36
RIL_033	dry	1	262	153	30
RIL_035	dry	1	402	412	39
RIL_036	dry	1	379.667	91	32
RIL_040	dry	1	501.667	314	31
RIL_042	dry	1	294	236	31
RIL_043	dry	1	538	NA	31
RIL_044	dry	1	410.333	NA	31
RIL_045	dry	1	313.333	189.5	27
RIL_048	dry	1	250	170.667	35
RIL_050	dry	1	323.333	252.333	31
RIL_052	dry	1	477	415	31
RIL_053	dry	1	381	281.5	28
RIL_054	dry	1	189.667	149.667	36
RIL_056	dry	1	426	273.667	31
RIL_057	dry	1	348.667	NA	36
RIL_058	dry	1	408.333	304	34
RIL_059	dry	1	432.333	317	31
RIL_062	dry	1	416.333	NA	31
RIL_063	dry	1	380	NA	NA
RIL_064	dry	1	325.667	207.5	30
RIL_066	dry	1	449.667	210.5	31
RIL_069	dry	1	524.333	116.5	28
RIL_072	dry	1	296	277.5	31
RIL_073	dry	1	539.667	278	36
RIL_076	dry	1	515.667	265	30
RIL_079	dry	1	343.333	240	30
RIL_081	dry	1	529.333	NA	38
RIL_082	dry	1	NA	NA	31
RIL_084	dry	1	374.667	NA	31
RIL_086	dry	1	359	330.5	33
RIL_088	dry	1	283	NA	39
RIL_089	dry	1	508	357	34
RIL_090	dry	1	466	328	36
RIL_093	dry	1	362	263	29
RIL_094	dry	1	403	NA	39
RIL_096	dry	1	293.667	NA	28
RIL_098	dry	1	NA	NA	27
RIL_099	dry	1	461.333	248.333	30
RIL_100	dry	1	592.333	NA	36
RIL_101	dry	1	638.667	NA	34
RIL_102	dry	1	514	314	28
RIL_103	dry	1	158.667	200	33
RIL_104	dry	1	496	341	39
RIL_105	dry	1	377	254.667	28
RIL_106	dry	1	288.667	201.667	32
RIL_109	dry	1	524.667	411	30
RIL_111	dry	1	692.333	NA	30
RIL_114	dry	1	439	355	34
RIL_116	dry	1	398	235	28
RIL_118	dry	1	361.667	235	42
RIL_119	dry	1	555.333	NA	42
RIL_120	dry	1	368	98.5	27
RIL_121	dry	1	366	148	30
RIL_122	dry	1	320	NA	30
RIL_123	dry	1	567.333	NA	35
RIL_125	dry	1	385.333	284.5	38
RIL_127	dry	1	428	NA	32
RIL_131	dry	1	168.333	116	33
RIL_134	dry	1	528.333	NA	39
RIL_137	dry	1	573.667	369.5	37
RIL_138	dry	1	206	143.333	31
RIL_139	dry	1	318	208.5	37
RIL_140	dry	1	485	NA	32
RIL_146	dry	1	372.333	NA	36
RIL_147	dry	1	302.333	144	30
RIL_148	dry	1	338	244	31
RIL_150	dry	1	398.333	267	35
RIL_151	dry	1	391.667	264	30
RIL_153	dry	1	283.333	322.333	35
RIL_154	dry	1	252	144.5	31
RIL_159	dry	1	329.333	274	33
RIL_160	dry	1	379	NA	33
RIL_161	dry	1	289	131.667	41
RIL_163	dry	1	239.333	117.333	31
RIL_166	dry	1	232.333	169.333	27
RIL_170	dry	1	730	NA	39
RIL_171	dry	1	198.667	228	30
RIL_174	dry	1	237.667	224.333	30
RIL_180	dry	1	277.333	68	29
RIL_181	dry	1	274.667	200.5	34
RIL_183	dry	1	370.667	128.333	42
RIL_184	dry	1	338	188	31
RIL_186	dry	1	409.667	314	33
RIL_193	dry	1	323.667	318	28
RIL_194	dry	1	474	361	31
RIL_195	dry	1	401.667	NA	31
RIL_197	dry	1	299.667	143.667	35
RIL_201	dry	1	688.333	NA	35
RIL_202	dry	1	442.667	204	33
RIL_206	dry	1	431.333	NA	28
RIL_207	dry	1	476.333	NA	30
RIL_208	dry	1	370	346	27
RIL_211	dry	1	375	336.667	31
RIL_213	dry	1	692.667	NA	35
RIL_214	dry	1	428.333	NA	33
RIL_215	dry	1	557.667	NA	39
RIL_218	dry	1	305	115	38
A10	dry	2	286.667	236.667	23
B100	dry	2	500.633	300.5	40.2
RIL_002	dry	2	531	NA	27
RIL_004	dry	2	245	215.333	32
RIL_005	dry	2	259.333	183.5	35
RIL_008	dry	2	575	NA	30
RIL_009	dry	2	392.333	275.667	28
RIL_010	dry	2	420	290	32
RIL_012	dry	2	518.667	350	31
RIL_013	dry	2	531.667	159.5	29
RIL_014	dry	2	390.333	294.333	31
RIL_016	dry	2	376	287.667	31
RIL_017	dry	2	517.667	NA	31
RIL_018	dry	2	446.333	NA	29
RIL_020	dry	2	528.667	188	40
RIL_022	dry	2	532.667	260.667	33
RIL_024	dry	2	472.667	262	31
RIL_029	dry	2	582.333	NA	33
RIL_030	dry	2	283	173.667	35
RIL_033	dry	2	261	178.333	31
RIL_035	dry	2	434	386	39
RIL_036	dry	2	487	208	31
RIL_040	dry	2	431.333	237.5	31
RIL_042	dry	2	281.333	89.5	31
RIL_043	dry	2	486.667	285	32
RIL_044	dry	2	393.667	NA	29
RIL_045	dry	2	301	175	30
RIL_048	dry	2	350.333	207	32
RIL_050	dry	2	376.667	NA	30
RIL_052	dry	2	502.667	267.333	31
RIL_053	dry	2	468	220.5	28
RIL_054	dry	2	245	188.667	35
RIL_056	dry	2	457.333	291.333	31
RIL_057	dry	2	415.667	NA	36
RIL_058	dry	2	328.333	205	37
RIL_059	dry	2	450.667	223.5	32
RIL_062	dry	2	435.333	196	35
RIL_063	dry	2	386	NA	39
RIL_064	dry	2	241.667	NA	29
RIL_066	dry	2	343.667	275	32
RIL_069	dry	2	538.333	366	31
RIL_072	dry	2	330.333	237	31
RIL_073	dry	2	393.667	NA	31
RIL_076	dry	2	449.333	162	27
RIL_078	dry	2	343.667	284	27
RIL_079	dry	2	304.333	NA	28
RIL_081	dry	2	524	181	40
RIL_082	dry	2	377	213	31
RIL_084	dry	2	396	237.5	31
RIL_086	dry	2	352.667	244.5	33
RIL_088	dry	2	363	265	39
RIL_089	dry	2	514.333	NA	35
RIL_090	dry	2	335.667	132.5	39
RIL_093	dry	2	327.667	232.667	30
RIL_094	dry	2	544.333	368.5	39
RIL_096	dry	2	347	175	29
RIL_098	dry	2	438.667	NA	27
RIL_099	dry	2	571	433.667	33
RIL_100	dry	2	401.333	NA	39
RIL_101	dry	2	463	NA	35
RIL_102	dry	2	469	262.667	31
RIL_103	dry	2	215	145	32
RIL_104	dry	2	531.667	NA	39
RIL_105	dry	2	257.333	245	29
RIL_106	dry	2	302.333	238	33
RIL_109	dry	2	512.333	333.5	33
RIL_111	dry	2	694	NA	31
RIL_114	dry	2	425.667	382.5	37
RIL_116	dry	2	296.667	151	29
RIL_118	dry	2	390	210	41
RIL_119	dry	2	523	NA	39
RIL_120	dry	2	275.333	192.667	27
RIL_121	dry	2	395.333	226.333	30
RIL_122	dry	2	335	170.5	32
RIL_123	dry	2	355	NA	35
RIL_125	dry	2	376.667	260.333	35
RIL_127	dry	2	473.333	312	33
RIL_131	dry	2	216.333	134	35
RIL_134	dry	2	547	391.5	39
RIL_137	dry	2	530.333	NA	39
RIL_138	dry	2	234.333	149.333	32
RIL_139	dry	2	332	235.667	37
RIL_140	dry	2	572	NA	35
RIL_146	dry	2	500.667	326	35
RIL_147	dry	2	340	237	29
RIL_148	dry	2	252	203.5	32
RIL_151	dry	2	405.667	241.333	29
RIL_153	dry	2	423.667	286	36
RIL_154	dry	2	233	173.333	31
RIL_159	dry	2	474.333	142	35
RIL_160	dry	2	NA	NA	34
RIL_161	dry	2	467.333	365	39
RIL_163	dry	2	320.333	226.667	32
RIL_166	dry	2	266.667	172	28
RIL_170	dry	2	NA	NA	39
RIL_171	dry	2	NA	NA	28
RIL_174	dry	2	298.333	221	32
RIL_180	dry	2	342.667	NA	31
RIL_181	dry	2	289	117	37
RIL_182	dry	2	NA	NA	39
RIL_183	dry	2	258.667	206.5	37
RIL_184	dry	2	252	210.333	31
RIL_186	dry	2	362.333	336.5	32
RIL_193	dry	2	419.667	174	28
RIL_194	dry	2	394.667	338.667	28
RIL_195	dry	2	452	214	31
RIL_197	dry	2	298.333	187.333	35
RIL_200	dry	2	469	225.667	35
RIL_201	dry	2	500	280	35
RIL_202	dry	2	436.333	269	36
RIL_206	dry	2	466	NA	28
RIL_207	dry	2	403.667	NA	30
RIL_208	dry	2	529	NA	28
RIL_211	dry	2	463.333	317	31
RIL_213	dry	2	601	NA	32
RIL_214	dry	2	398.667	232	32
RIL_215	dry	2	477.333	NA	41
RIL_218	dry	2	390.333	NA	35
A10	dry	3	150.333	162.667	24
B100	dry	3	496.533	461	39.2
RIL_002	dry	3	492.667	NA	29
RIL_004	dry	3	265	NA	30
RIL_005	dry	3	366	160	32
RIL_008	dry	3	596.667	100	32
RIL_009	dry	3	436	321	29
RIL_010	dry	3	458	NA	32
RIL_012	dry	3	505	263	31
RIL_013	dry	3	339	NA	28
RIL_014	dry	3	442.667	210	28
RIL_016	dry	3	447	208	30
RIL_017	dry	3	501.667	373.5	33
RIL_018	dry	3	522	321	31
RIL_020	dry	3	660	690	32
RIL_022	dry	3	580	NA	32
RIL_024	dry	3	460.333	NA	35
RIL_029	dry	3	552.667	NA	34
RIL_030	dry	3	441.333	NA	33
RIL_033	dry	3	256.667	143.667	30
RIL_035	dry	3	397.333	180.333	39
RIL_036	dry	3	410.333	222	32
RIL_040	dry	3	582.667	366	31
RIL_042	dry	3	353.667	157	31
RIL_043	dry	3	520	NA	32
RIL_044	dry	3	486.667	40	30
RIL_045	dry	3	334.667	234	28
RIL_048	dry	3	313	277	37
RIL_050	dry	3	382.333	NA	30
RIL_052	dry	3	538.667	98.5	28
RIL_053	dry	3	503.667	244	30
RIL_054	dry	3	265	168.333	35
RIL_056	dry	3	310.667	299.667	33
RIL_057	dry	3	357	NA	35
RIL_058	dry	3	372.333	261.667	NA
RIL_059	dry	3	416.667	NA	31
RIL_062	dry	3	476.333	296	35
RIL_063	dry	3	476.667	NA	42
RIL_064	dry	3	339	161	30
RIL_066	dry	3	288	410	31
RIL_069	dry	3	425.333	258	32
RIL_072	dry	3	384.333	253.5	35
RIL_073	dry	3	556.333	NA	34
RIL_076	dry	3	467.667	NA	31
RIL_078	dry	3	346.333	NA	28
RIL_079	dry	3	405	323	30
RIL_081	dry	3	565.333	NA	42
RIL_082	dry	3	339	215	32
RIL_084	dry	3	393	NA	30
RIL_086	dry	3	452.667	309.5	32
RIL_088	dry	3	490.333	239.667	37
RIL_089	dry	3	466.667	82	37
RIL_090	dry	3	366.333	274.333	38
RIL_093	dry	3	291	251	31
RIL_094	dry	3	562.333	NA	37
RIL_096	dry	3	227.667	NA	34
RIL_098	dry	3	558	NA	27
RIL_099	dry	3	NA	NA	30
RIL_100	dry	3	575	496	36
RIL_101	dry	3	637	NA	35
RIL_102	dry	3	411	356	27
RIL_103	dry	3	227.333	150.667	34
RIL_104	dry	3	523.667	NA	37
RIL_105	dry	3	357.667	230.5	28
RIL_106	dry	3	303	212	32
RIL_109	dry	3	554.333	303.5	31
RIL_111	dry	3	569	NA	31
RIL_114	dry	3	533	55	34
RIL_116	dry	3	290.667	NA	31
RIL_118	dry	3	405	123	42
RIL_119	dry	3	486.667	NA	41
RIL_120	dry	3	312.333	NA	28
RIL_121	dry	3	411.667	NA	30
RIL_122	dry	3	343	185	30
RIL_123	dry	3	380.667	NA	32
RIL_125	dry	3	406.333	NA	35
RIL_127	dry	3	446	NA	35
RIL_131	dry	3	236	186	32
RIL_134	dry	3	550.333	425	38
RIL_137	dry	3	561.333	NA	37
RIL_138	dry	3	184.333	200	30
RIL_139	dry	3	325.333	217.667	39
RIL_140	dry	3	417.333	NA	35
RIL_146	dry	3	421.333	284	35
RIL_147	dry	3	271.667	227	31
RIL_148	dry	3	404	267.5	32
RIL_150	dry	3	373.333	301.333	34
RIL_151	dry	3	428.333	NA	30
RIL_153	dry	3	455.333	NA	33
RIL_154	dry	3	268.667	133	30
RIL_159	dry	3	408.333	301.333	33
RIL_160	dry	3	411.333	NA	35
RIL_161	dry	3	431	126	38
RIL_163	dry	3	316	217.667	33
RIL_166	dry	3	261.667	173	27
RIL_170	dry	3	696	539	38
RIL_171	dry	3	293.667	191.667	30
RIL_174	dry	3	NA	NA	30
RIL_180	dry	3	291.333	NA	28
RIL_181	dry	3	323	191.5	35
RIL_182	dry	3	526.333	173	35
RIL_183	dry	3	530.667	NA	38
RIL_184	dry	3	281	210	29
RIL_186	dry	3	458.667	298.667	33
RIL_193	dry	3	453	298	30
RIL_194	dry	3	454.667	NA	29
RIL_195	dry	3	426.667	266.333	32
RIL_197	dry	3	284.333	233.5	40
RIL_200	dry	3	417.667	NA	34
RIL_201	dry	3	564	NA	32
RIL_202	dry	3	331.333	163.5	33
RIL_206	dry	3	405.667	148.5	27
RIL_207	dry	3	406.667	251.5	30
RIL_208	dry	3	505	380	30
RIL_211	dry	3	449.667	326.667	30
RIL_213	dry	3	600	405	34
RIL_214	dry	3	343.333	258	35
RIL_215	dry	3	520.667	NA	40
RIL_218	dry	3	283.333	190	37
